# Supplementary material for: Health and economic burden of canine rabies in Chilga district, centeral Gondar Zone, Amhara Region, Ethiopia
Source: PLoS Negl Trop Dis. 2026 Apr 20;20(4):e0014196. doi: 10.1371/journal.pntd.0014196 (PMC13124050; doi:10.1371/journal.pntd.0014196)
Supplement: S1 Data — (XLSX) [file pntd.0014196.s002.xlsx]

## Sheet: Raw Data
rname	rsex	rage	2fbitten	s.exposure	s.dog	d.exposure	agev	sexv	site exp	mtaken	fate v	noPEP	hospc	noday ill	expen.acc	tr.co.v&acc	tdx cost	tRx cost	ttr.cost	exp.acc	3arcases	adat.exp	spp	ageA	sexA	statusA	nat.exp	di.est.pr	val.lost	1 t.healer	2com.do	2.2typ.Rx	2.3m.made	3fadx/rx	3.1expr.mis.dx	3.2expr.Rx.fail	3.3expr.succ	4fa.m.Rx.h	5fa.m.Rx.a	6su.m.Rx.h	7su.m.Rx.a	8thchbitten	9thcabitten	10h.s.c.signs	11a.s.c.signs	12s.efe.h	14p.t.med	det.dos	16admin.per
A1	m	41yrs	yes	open w	suspected	2011-09-01	16yrs	f	trunk	PEP	survive	17	1380	75 days	500	440					no									yes	trad.rx	n.spritual	herbs	yes	no	no	yes	no	no	no	no	yes	yes	no	no	yes	no	s.finger	by patient
				n.bleeding	suspected	2011-09-01	25yrs	f	na	trad	survive						50	60	20
				n.bleeding	suspected	2011-09-01	6yrs	f	na	trad	survive						50	60	20
A2	m	28yrs	no																		no									yes	trad.rx	n.spritual	herbs	no				no	no	no	no	no	no	no	no		no	s.finger	by patient
A3	m	27yrs	no																		no									yes	trad.rx	n.spritual	herbs	no				no	no	no	no	no	no	no	no		no	s.finger	by patient
A4	m	29yrs	no																		no									yes	trad.rx	n.spritual	herbs	no				no	no	no	no	yes	yes	no	no		no	s.finger	by patientyes
A5	m	29yrs	no																		no									yes	trad.rx	n.spritual	herbs	no				no	no	no	no	yes	yes	no	no		no	s.finger	by patient
A6	m	29yrs	yes	n.bleeding	suspected	2011-12-01	18yrs	m	na	trad	survive						50	60	20		no									yes	trad.rx	n.spritual	herbs	yes	no	no	yes	no	no	no	no	yes	yes	no	no	yes	no	s.finger	by patient
				n.bleeding	suspected	2011-12-01	11yrs	m	na	trad	survive						50	60	20
				n.bleeding	suspected	2011-12-01	6yrs	f	na	trad	survive						50	60	20
A7	m	31yrs	no																		no									yes	trad.rx	n.spritual	herbs	no				no	no	no	no	yes	yes	no	no		no	s.finger	by patient
A8	m	44yrs	no																		no									yes	trad.rx	n.spritual	herbs	no				no	no	no	no	yes	yes	no	no		no	s.finger	by patient
A9	m	28yrs	no																		no									yes	trad.rx	n.spritual	herbs	no				no	no	no	no	no	no	no	no		no	s.finger	by patient
A10	m	36yrs	no																		no									yes	trad.rx	n.spritual	herbs	no				no	no	no	no	yes	yes	no	no		no	s.finger	by patient
A11	m	37yrs	no																		no									yes	trad.rx	n.spritual	herbs	no				no	no	no	no	yes	yes	no	no		no	s.finger	by patient
A12	m	29yrs	no																		no									yes	trad.rx	n.spritual	herbs	no				no	no	no	no	yes	yes	no	no		no	s.finger	by patient
A13	m	41yrs	no																		no									yes	trad.rx	n.spritual	herbs	no				no	no	no	no	yes	yes	no	no		no	s.finger	by patient
A14	m	26yrs	no																		no									yes	trad.rx	spritual	herbs	no				no	no	no	no	no	no	no	no		no	s.finger	by patient
A15	f	32yrs	yes	open w	suspected	2010-10-01	26yrs	m	hand	PEP	survive	17	1200	104 days	600	500					yes	2010-10-01	bovine	2yrs	f	suspect	moderate	5000	5000	yes	trad.rx	n.spritual	herbs	yes	no	no	yes	no	no	no	no	yes	yes	no	no	yes	no	s.finger	by patient
				n.bleeding	suspected	2010-10-01	10yrs	m	na	trad	survive						20	40	20	20
				n.bleeding	suspected	2010-10-01	5yrs	f	na	trad	survive						20	40	20
A16	f	25yrs	no																		no									yes	trad.rx	n.spritual	herbs	no				no	no	no	no	no	no	no	no		no	s.finger	by patient
A17	f	38yrs	no																		no									yes	trad.rx	spritual	herbs	no				no	no	no	no	no	no	no	no		no	s.finger	by patient
A18	f	46yrs	no																		no									yes	trad.rx	spritual	herbs	no				no	no	no	no	no	no	no	no		no	s.finger	by patient
A19	m	45yrs	yes	bleeding S.	suspected	2010-09-01	12yrs	m	trunk	PEP&trad	survive	17	1300	100 days	800	520	20	40	30	30	yes	2010-09-01	bovine	8yrs	m	suspect	moderate	18000	9000	yes	trad.rx	n.spritual	herbs	yes	no	no	yes	no	no	yes	no	no	no	no	no	yes	no	s.finger	by patient
				n.bleeding	suspected	2010-09-01	18yrs	f	na	trad	survive						20	40	30
				n.bleeding	suspected	2010-09-01	9yrs	f	na	trad	survive						20	40
				n.bleeding	suspected	2010-09-01	35yrs	f	na	trad	survive						20		30
				n.bleeding	suspected	2010-09-01	45yrs	m	na	trad	survive						20		30
A20	f	38yrs	yes	n.bleeding	suspected	2012-09-01	13yrs	f	na	trad	survive						50	100	25	25	no									yes	trad	n.spritual	herbs	yes	no	no	yes	no	no	no	no	yes	yes	no	no	yes	no	s.finger	by patient
				n.bleeding	suspected	2012-09-01	18yrs	f	na	trad	survive						50	100	25	25
A21	f	31yrs	no																		no									yes	trad	n.spritual	herbs	no				no	no	no	no	no	no	no	no		no	s.finger	by patient
A22	m	27yrs	no																		yes	2011-04-01	bovine	11yrs	m	suspect	sever	21000	21000	yes	trad	spritual	herbs	no				no	no	no	no	no	no	no	no		no	s.finger	by patient
A23	m	37yrs	no																		no									yes	trad	n.spritual	herbs	no				no	no	no	no	yes	yes	no	no		no	s.finger	by patient
A24	m	37yrs	yes	n.bleeding	suspected	2012-09-01	19yrs	m	na	trad	survive						50	100	30	30	yes	2012-09-01	bovine	9yrs	f	suspect	moderate	18000	10000	yes	trad	n.spritual	herbs	yes	no	no	yes	no	no	no	no	yes	yes	no	no	yes	no	s.finger	by patient
				n.bleeding	suspected	2012-09-01	7yrs	f	na	trad	survive						50	100	30											yes	trad	n.spritual	herbs	no				no	no	no	no	no	no	no	no		no	s.finger	by patient
A25	m	66yrs	no																		no									yes	trad	n.spritual	herbs&other	no				no	no	no	no	no	no	no	no		no	s.finger	by patient
A26	m	59yrs	no																		no									yes	trad	n.spritual	herbs	no				no	no	no	no	no	no	no	no		no	s.finger	by patient
A27	m	30yrs	yes	n.bleeding	suspected	2010-09-01	10yrs	f	leg	trad	survive						50	50			no									yes	trad	n.spritual	herbs	yes	no	no	yes	no	no	no	no	yes	yes	yes	yes	yes	no	s.finger	by patient
A28	m	36yrs	no																		no									yes	trad	n.spritual	herbs	no				no	no	no	no	no	no	no	no		no	s.finger	by patient
A29	m	23yrs	no																		no									yes	trad	spritual	herbs	no				no	no	no	no	no	no	no	no		no	s.finger	by patient
A30	m	47yrs	no																		yes	2010-08-01	bovine	9yrs	f	suspect	moderate	12000	7000	yes	trad	spritual	herbs	no				no	no	no	no	no	no	no	no		no	s.finger	by patient
A31	m	55yrs	no																		no									yes	trad	n.spritual	herbs	no				no	no	no	no	no	no	no	no		no	s.finger	by patient
A32	m	28yrs	no																		no									yes	trad	spritual	herbs	no				no	no	no	no	no	no	no	no		no	s.finger	by patient
A33	m	38yrs	no																		no									yes	trad	spritual	herbs	no				no	no	no	no	no	no	no	no		no	s.finger	by patient
A34	m	41yrs	no																		no									yes	trad	n.spritual	herbs	no				no	no	no	no	yes	yes	yes	yes		no	s.finger	by patient
A35	f	23yrs	no																		no									yes	trad	n.spritual	herbs	no				no	no	no	no	no	no	no	no		no	s.finger	by patient
A36	m	32yrs	no																		no									yes	trad	n.spritual	herbs	no				no	no	no	no	no	no	no	no		no	s.finger	by patient
A37	m	21yrs	no																		no									yes	trad	n.spritual	herbs	no				no	no	no	no	no	no	no	no		no	s.finger	by patient
A38	m	46yrs	no																		no									yes	trad	spritual	herbs	no				no	no	no	no	no	no	no	no		no	s.finger	by patient
A39	m	28yrs	no																		yes	2011-08-01	equine	7yrs	f	rabid	moderate	2500	2500	yes	trad	n.spritual	herbs	no				no	no	no	no	no	no	no	no		no	s.finger	by patient
A40	m	29yrs	no																		no									yes	trad	n.spritual	herbs	no				no	no	no	no	no	no	no	no		no	s.finger	by patient
A41	m	33yrs	no																		no									yes	trad	n.spritual	herb&other	no				no	no	no	no	no	no	no	no		no	s.finger	by patient
A42	m	25yrs	no																		no									yes	trad	n.spritual	herbs	no				no	no	no	no	no	no	no	no		no	s.finger	by patient
A43	m	27yrs	no																		no									yes	trad	spritual	herbs	no				no	no	no	no	no	no	no	no		no	s.finger	by patient
A44	m	49yrs	yes	bleeding S.	suspected	2011-08-01	25yrs	m	leg	PEP&trad	survive	17	1500	90 days	580	480	50	60	30		no									yes	trad	n.spritual	herbs	yes	no	no	yes	no	no	no	no	yes	yes	no	no	yes	no	s.finger	by patient
				n.bleeding	suspected	2011-08-01	16yrs	f	na	trad	survive						50	60	30
				n.bleeding	suspected	2011-08-01	9yrs	f	na	trad	survive						50	60
A45	m	41yrs	no																		no									yes	trad	n.spritual	herbs	no				no	no	no	no	no	no	no	no		no	s.finger	by patient
A46	m	29yrs	no																		no									yes	trad	n.spritual	herbs	no				no	no	no	no	no	no	no	no		no	s.finger	by patient
A47	m	45yrs	no																		no									yes	trad	spritual	herbs	no				no	no	no	no	no	no	no	no		no	s.finger	by patient
A48	m	52yrs	no																		no									yes	trad	spritual	herbs	no				no	no	no	no	no	no	no	no		no	s.finger	by patient
A49	f	28yrs	no																		no									yes	trad	spritual	herbs	no				no	no	no	no	no	no	no	no		no	s.finger	by patient
A50	m	37yrs	no																		no									yes	trad	spritual	herb&other	no				no	no	no	no	yes	yes	no	no		no	s.finger	by patient
A51	m	33yrs	no																		no									yes	trad	n.spritual	herbs	no				no	no	no	no	yes	yes	no	no		no	s.finger	by patient
A52	m	28yrs	no																		no									yes	trad	n.spritual	herbs	no				no	no	no	no	no	no	no	no		no	s.finger	by patient
A53	m	22yrs	no																		no									yes	trad	n.spritual	herb&other	no				no	no	no	no	no	no	no	no		no	s.finger	by patient
A54	m	27yrs	no																		no									yes	trad	n.spritual	herb&other	no				no	no	no	no	no	no	no	no		no	s.finger	by patient
A55	m	42yrs	no																		yes	2012-09-01	bovine	7yrs	m	suspect	moderate	12000	7000	yes	trad	n.spritual	herb&other	no				no	no	no	no	no	no	no	no		no	s.finger	by patient
A56	m	40yrs	no																		no									yes	trad	n.spritual	herbs	no				no	no	no	no	yes	yes	no	no		no	s.finger	by patient
A57	m	45yrs	no																		no									yes	trad	n.spritual	herbs	no				no	no	no	no	yes	yes	no	no		no	s.finger	by patient
A58	m	19yrs	no																		no									yes	trad	spritual	herbs	no				no	no	no	no	no	no	no	no		no	s.finger	by patient
A59	m	39yrs	no																		no									yes	trad	n.spritual	herbs	no				no	no	no	no	no	no	no	no		no	s.finger	by patient
A60	m	23yrs	no																		no									yes	trad	n.spritual	herb&other	no				no	no	no	no	no	no	no	no		no	s.finger	by patient
A61	m	31yrs	no																		no									yes	trad	n.spritual	herbs	no				no	no	no	no	no	no	no	no		no	s.finger	by patient
A62	f	21yrs	no																		yes	2011-09-01	bovine	11yrs	m	suspect	moderate	17000	9000	yes	trad	n.spritual	herb&other	no				no	no	no	no	no	no	no	no		no	s.finger	by patient
																						2011-09-01	equine	11yrs	m	rabid	moderate	1800	1800
																						2011-09-01	bovine	2yrs	f	suspect	moderate	2500	2500
A63	m	31yrs	no																		no									yes	trad	n.spritual	herbs	no				no	no	no	no	yes	yes	no	no		no	s.finger	by patient
A64	m	34yrs	no																		no									yes	trad	n.spritual	herbs	no				no	no	no	no	yes	yes	no	no		no	s.finger	by patient
A65	m	26yrs	no																		no									yes	trad	n.spritual	herb&other	no				no	no	no	no	no	no	no	no		no	s.finger	by patient
A66	m	25yrs	no																		no									yes	trad	spritual	herb&other	no				no	no	no	no	no	no	no	no		no	s.cup	by patient
A67	m	31yrs	no																		no									yes	trad	n.spritual	herbs	no				no	no	no	no	no	no	no	no		no	s.finger	by patient
A68	m	49yrs	yes	n.bleeding	suspected	2010-08-01	11yrs	f	na	trad	survive						20	40	20		yes	2010-08-01	equine	8yrs	f	rabid	moderate	2500	2500	yes	trad	n.spritual	herbs	yes	no	no	yes	no	no	no	no	yes	yes	yes	yes	yes	no	s.finger	by patient
				n.bleeding	suspected	2010-08-01	15yrs	m	na	trad	survive						20		20
				n.bleeding	suspected	2010-08-01	19yrs	m	na	trad	survive						20	40	20
				n.bleeding	suspected	2010-08-01	38yrs	f	na	trad	survive						20	40	20
				n.bleeding	suspected	2010-08-01	49yrs	m	na	trad	survive						20		20
A69	m	29yrs	no																		no									yes	trad	spritual	herb&other	no				no	no	no	no	yes	yes	no	no		no	s.finger	by patient
A70	m	42yrs	no																		yes	2011-04-01	equine	7yrs	f	rabid	moderate	1800	1800	yes	trad	n.spritual	herb&other	no				no	no	no	no	yes	yes	no	no		no	s.finger	by patient
A71	m	36yrs	no																		no									yes	trad	n.spritual	herbs	no				no	no	no	no	no	no	no	no		no	s.finger	by patient
A72	m	31yrs	no																		no									yes	trad	n.spritual	herb&other	no				no	no	no	no	yes	yes	no	no		no	s.finger	by patient
A73	f	39yrs	yes	n.bleeding	suspected	2010-03-01	12yrs	f	na	trad	survive						20	40	20	20	no									yes	trad	n.spritual	herbs	yes	no	no	yes	no	no	no	no	no	no	no	no	yes	no	s.finger	by patient
				n.bleeding	suspected	2010-03-01	17yrs	m	na	trad	survive						20	40	20
				n.bleeding	suspected	2010-03-01	6yrs	f	na	trad	survive						20
A74	m	34yrs	no																		no									yes	trad	n.spritual	herbs	no				no	no	no	no	no	no	no	no		no	s.finger	by patient
A75	m	28yrs	no																		no									yes	trad	spritual	herb&other	no				no	no	no	no	no	no	no	no		no	s.finger	by patient
A76	f	38yrs	yes	n.bleeding	suspected	2012-08-01	38yrs	f	na	trad	survive						50	100	30		no									yes	trad	n.spritual	herbs	yes	no	no	yes	no	no	no	no	no	no	no	no		no	s.finger	by patient
				n.bleeding	suspected	2012-08-01	23yrs	m	na	trad	survive						50	100	30
				n.bleeding	suspected	2012-08-01	8yrs	f	na	trad	survive						50	100	30
A77	m	45yrs	no																		no									yes	trad	n.spritual	herbs	no				no	no	no	no	no	no	no	no		no	s.finger	by patient
A78	m	38yrs	no																		no									yes	trad	n.spritual	herbs	no				no	no	no	no	no	no	no	no		no	s.finger	by patient
A79	m	39yrs	no																		no									yes	trad	n.spritual	herbs	no				no	no	no	no	no	no	no	no		no	s.finger	by patient
A80	m	34yrs	no																		no									yes	trad	n.spritual	herbs	no				no	no	no	no	yes	yes	no	no		no	s.finger	by patient
A81	m	32yrs	yes	n.bleeding	suspected	2011-12-01	18yrs	m	na	trad	survive						50		20	20	yes	2011-12-01	bovine	7yrs	m	suspect	moderate	14000	8000	yes	trad	n.spritual	herbs	yes	no	no	yes	no	no	no	no	no	no	no	no	yes	no	s.finger	by patient
A82	m	42yrs	no																		no									yes	trad	n.spritual	herbs	no				no	no	no	no	yes	yes	no	no		no	s.cup	by patient
A83	m	38yrs	no																		no									yes	trad	n.spritual	herbs	no				no	no	no	no	yes	yes	yes	yes		no	s.cup	by patient
A84	m	27yrs	no																		no									yes	trad	n.spritual	herbs	no				no	no	no	no	yes	yes	no	no		no	s.finger	by patient
A85	m	26yrs	no																		no									yes	trad	n.spritual	herbs	no				no	no	no	no	no	no	no	no		no	s.finger	by patient
A86	m	26yrs	no																		no									yes	trad	n.spritual	herbs	no				no	no	no	no	yes	yes	yes	yes		no	s.finger	by patient
A87	m	25yrs	no																		no									yes	trad	n.spritual	herbs	no				no	no	no	no	no	no	no	no		no	s.finger	by patient
A88	m	33yrs	no																		no									yes	trad	n.spritual	herbs	no				no	no	no	no	no	no	no	no		no	s.finger	by patient
A89	m	46yrs	no																		no									yes	trad	mixed	herbs	no				no	no	no	no	yes	yes	no	no		no	s.finger	by patient
A90	f	21yrs	no																		no									yes	trad	n.spritual	herbs	no				no	no	no	no	yes	yes	yes	yes		no	s.finger	by patient
A91	m	27yrs	no																		yes	2011-10-01	equine	6yrs	f	rabid	moderate	1800	1800	yes	trad	n.spritual	herbs	no				no	no	no	no	no	no	no	no		no	s.finger	by patient
A92	m	25yrs	no																		no									yes	trad	n.spritual	herbs	no				no	no	no	no	yes	yes	no	no		no	s.finger	by patient
A93	m	42yrs	no																		no									yes	trad	n.spritual	herbs	no				no	no	no	no	no	no	no	no		no	s.finger	by patient
A94	m	29yrs	no																		no									yes	trad	n.spritual	herbs	no				no	no	no	no	yes	yes	yes	yes		no	s.finger	by patient
A95	m	30yrs	no																		no									yes	trad	n.spritual	herbs	no				no	no	no	no	no	no	no	no		no	s.finger	by patient
A96	m	51yrs	no																		no									yes	trad	spritual	herbs	no				no	no	no	no	yes	yes	no	no		no	s.finger	by patient
A97	m	33yrs	no																		no									yes	trad	n.spritual	herbs	no				no	no	no	no	yes	yes	no	no		no	s.finger	by patient
A98	m	29yrs	no																		no									yes	trad	spritual	herbs	no				no	no	no	no	yes	yes	no	no		no	s.finger	by patient
A99	m	33yrs	no																		no									yes	trad	n.spritual	herbs	no				no	no	no	no	no	no	no	no		no	s.finger	by patient
A100	m	42yrs	no																		no									yes	trad	n.spritual	herbs	no				no	no	no	no	yes	yes	no	no		no	s.finger	by patient
A101	m	22yrs	yes	n.bleeding	suspected	2010-09-01	22yrs	m	na	trad	survive						20	40	20		no									yes	trad	n.spritual	herbs	yes	no	no	yes	no	no	no	no	yes	yes	no	no	yes	no	s.finger	by patient
				n.bleeding	suspected	2010-09-01	15yrs	f	na	trad	survive						20	40	20
A102	m	28yrs	no																		no									yes	trad	n.spritual	herb&other	no				no	no	no	no	no	no	no	no		no	s.finger	by patient
A103	f	35yrs	no																		no									yes	trad	n.spritual	herbs	no				no	no	no	no	no	no	no	no		no	s.finger	by patient
A104	m	31yrs	no																		no									yes	trad	n.spritual	herbs	no				no	no	no	no	no	no	no	no		no	s.finger	by patient
A105	m	33yrs	no																		no									yes	trad	spritual	herbs	no				no	no	no	no	no	no	no	no		no	s.finger	by patient
A106	m	40yrs	no																		no									yes	trad	n.spritual	herbs	no				no	no	no	no	yes	yes	yes	yes		no	s.finger	by patient
A107	m	45yrs	no																		no									yes	trad	n.spritual	herbs	no				no	no	no	no	no	no	no	no		no	s.finger	by patient
A108	m	52yrs	no																		no									yes	trad	spritual	herbs	no				no	no	no	no	yes	yes	yes	yes		no	s.cup	by patient
A109	m	22yrs	yes	n.bleeding	suspected	2011-11-01	12yrs	m	na	trad	survive						50	60	10	10	yes	2011-11-01	bovine	11yrs	m	suspect	moderate	19000	11000	yes	trad	n.spritual	herbs	yes	no	no	yes	no	no	no	no	no	no	no	no	yes	no	s.finger	by patient
				n.bleeding	suspected	2011-11-01	18yrs	f	na	trad	survive						50	60	10			2011-11-01	bovine	3yrs	f	suspect	moderate	4000	4000
				n.bleeding	suspected	2011-11-01	6yrs	m	na	trad	survive						50	60	10
A110	m	57yrs	yes	bleeding S.	suspected	2011-09-01	19yrs	f	leg	PEP	survive	14	1400	60 days	600	480					no									yes	trad	n.spritual	herbs	no				no	no	no	no	yes	yes	no	no		no	s.finger	by patient
A111	m	41yrs	no																		no									yes	trad	n.spritual	herbs	no				no	no	no	no	no	no	no	no		no	s.finger	by patient
A112	m	39yrs	no																		no									yes	trad	n.spritual	herbs	no				no	no	no	no	yes	yes	yes	yes		no	s.finger	by patient
A113	m	35yrs	no																		no									yes	trad	n.spritual	herbs	no				no	no	no	no	no	no	no	no		no	s.finger	by patient
A114	m	50yrs	no																		no									yes	trad	n.spritual	herbs	no				no	no	no	no	yes	yes	no	no		no	s.cup	by patient
A115	m	28yrs	no																		no									yes	trad	n.spritual	herb&other	no				no	no	no	no	yes	yes	no	no		no	s.finger	by patient
A116	m	32yrs	no																		no									yes	trad	spritual	herb&other	no				no	no	no	no	no	no	no	no		no	s.finger	by patient
A117	m	47yrs	no																		no									yes	trad	mixed	herb&other	no				no	no	no	no	yes	yes	no	no		no	s.finger	by patient
A118	m	41yrs	no																		no									yes	trad	mixed	herbs	no				no	no	no	no	no	no	no	no		no	s.finger	by patient
A119	m	28yrs	no																		no									yes	trad	spritual	herb&other	no				no	no	no	no	no	no	no	no		no	s.finger	by patient
A120	m	41yrs	no																		no									yes	trad	n.spritual	herb&other	no				no	no	no	no	yes	yes	yes	yes		no	s.finger	by patient
A121	m	21yrs	no																		yes	2011-07-01	bovine	8yrs	f	suspect	moderate	14000	8000	yes	trad	spritual	herbs	no				no	no	no	no	no	no	no	no		no	s.finger	by patient
A122	m	29yrs	yes	n.bleeding	suspected	2011-08-01	8yrs	m	na	trad	survive						50	60	20	10	no									yes	trad	n.spritual	herbs	yes	no	no	yes	no	no	no	no	yes	yes	no	no		no	s.finger	by patient
				n.bleeding	suspected	2011-08-01	11yrs	f	na	trad	survive						50	60	20	0
A123	m	46yrs	no																		no									yes	trad	n.spritual	herbs	no				no	no	no	no	yes	yes	no	no		no	s.finger	by patient
A124	m	34yrs	no																		no									yes	trad	n.spritual	herbs	no				no	no	no	no	yes	yes	no	no		no	s.finger	by patient
A125	m	41yrs	no																		no									yes	trad	spritual	herb&other	no				no	no	no	no	no	no	no	no		no	s.finger	by patient
A126	m	26yrs	yes	n.bleeding	suspected	2010-12-01	17yrs	f	na	trad	survive						20	40	30	30	no									yes	trad	mixed	herbs	yes	no	no	yes	no	no	no	no	no	no	no	no	yes	no	s.finger	by patient
				n.bleeding	suspected	2010-12-01	15yrs	f	na	trad	survive						20	40	30
				n.bleeding	suspected	2010-12-01	9yrs	m	na	trad	survive						20	40	30
A127	m	45yrs	no																		no									yes	trad	n.spritual	herbs	no				no	no	no	no	no	no	no	no		no	s.finger	by patient
A128	m	46yrs	yes	n.bleeding	suspected	2012-12-01	21yrs	m	na	trad	survive						50	100	30		yes	2012-12-01	bovine	9yrs	m	suspect	moderate	17000	9000	yes	trad	n.spritual	herbs	yes	no	no	yes	no	no	no	no	yes	yes	no	no		no	s.finger	by patient
				n.bleeding	suspected	2012-12-01	18yrs	f	na	trad	survive						50	100	30			2012-12-01	bovine	3yrs	f	suspect	moderate	4000	4000
				n.bleeding	suspected	2012-12-01	12yrs	f	na	trad	survive						50	100	30			2012-12-01	bovine	10yrs	f	suspect	moderate	2500	2500
				n.bleeding	suspected	2012-12-01	46yrs	m	na	trad	survive						50	100	30
				n.bleeding	suspected	2012-12-01	35yrs	f	na	trad	survive						50		30
A129	m	31yrs	no																		no									yes	trad	n.spritual	herbs	no				no	no	no	no	yes	yes	no	no		no	s.finger	by patient
A130	m	34yrs	no																		no									yes	trad	n.spritual	herbs	no				no	no	no	no	yes	yes	no	no		no	s.finger	by patient
A131	m	32yrs	no																		no									yes	trad	n.spritual	herbs	no				no	no	no	no	yes	yes	no	no		no	s.finger	by patient
A132	f	49yes	yes	n.bleeding	suspected	2011-11-01	13yrs	f	na	trad	survive						50	60	30		no									yes	trad	n.spritual	herbs	yes	no	no	yes	no	no	no	no	yes	yes	no	no	yes	no	s.finger	by patient
				n.bleeding	suspected	2011-11-01	15yrs	m	na	trad	survive						50	60	30
A133	f	28yrs	no																		no									yes	trad	n.spritual	herbs	no				no	no	no	no	yes	yes	no	no		no	s.finger	by patient
A134	m	28yrs	no																		no									yes	trad	n.spritual	herbs	no				no	no	no	no	yes	yes	no	no		no	s.finger	by patient
A135	m	41yrs	yes	open w	suspected	2011-02-01	21yrs	m	hand	PEP&trad	survive	17	1100	90 days	650	450	50	60	20		no									yes	trad	n.spritual	herbs	yes	no	yes	no	no	no	yes	no	no	no	no	no	yes	no	s.finger	by patient
A136	m	44yrs	no																		no									yes	trad	n.spritual	herbs	no				no	no	no	no	no	no	no	no		no	s.finger	by patient
A137	m	30yrs	no																		no									yes	trad	spritual	herbs	no				no	no	no	no	no	no	no	no		no	s.finger	by patient
A138	m	29yrs	yes	n.bleeding	suspected	2010-04-01	18yrs	f	na	trad	survive						20	40	30	30	yes	2010-04-01	bovine	8yrs	m	suspect	moderate	11000	11000	yes	trad	n.spritual	herbs	yes	no	no	yes	no	no	no	no	yes	yes	no	no	yes	no	s.finger	by patient
				n.bleeding	suspected	2010-04-01	12yrs	f	na	trad	survive						20	40	30
A139	m	33yrs	no																		yes	2011-04-01	bovine	8yrs	m	suspect	moderate	15000	15000	yes	trad	n.spritual	herbs	no				no	no	no	no	yes	yes	no	no		no	s.finger	by patient
A140	m	56yrs	no																		no									yes	trad	n.spritual	herbs	no				no	no	no	no	yes	yes	no	no		no	s.finger	by patient
A141	m	34yrs	no																		no									yes	trad	n.spritual	herbs	no				no	no	no	no	no	no	no	no		no	s.finger	by patient
A142	m	41yrs	yes	n.bleeding	suspected	2010-03-01	17yrs	f	na	trad	survive						20	40	20	20	no									yes	trad	n.spritual	herbs	yes	no	no	yes	no	no	no	no	yes	yes	no	no	yes	no	s.finger	by patient
				n.bleeding	suspected	2010-03-01	12yrs	m	na	trad	survive						20	40	20
				n.bleeding	suspected	2010-03-01	5yrs	f	na	trad	survive						20	40	20
A143	m	49yrs	no																		no									yes	trad	spritual	herbs	no				no	no	no	no	no	no	no	no		no	s.finger	by patient
A144	m	29yrs	no																		no									yes	trad	n.spritual	herbs	no				no	no	no	no	yes	yes	no	no		no	s.finger	by patient
A145	m	33yrs	no																		no									yes	trad	n.spritual	herbs	no				no	no	no	no	yes	yes	no	no		no	s.finger	by patient
A146	f	42yrs	no																		no									yes	trad	n.spritual	herbs	no				no	no	no	no	yes	yes	no	no		no	s.finger	by patient
A147	m	51yrs	yes	n.bleeding	suspected	2011-12-01	22yrs	m	na	trad	survive						50	60	30		yes	2011-12-01	equine	7yrs	f	rabid	moderate	1900	1900	yes	trad	n.spritual	herbs	yes	no	no	yes	no	no	no	no	yes	yes	no	no	yes	no	s.finger	by patient
				n.bleeding	suspected	2011-12-01	17yrs	f	na	trad	survive						50	60	30
A148	m	59yrs	no																		no									yes	trad	spritual	herbs	no				no	no	no	no	yes	yes	no	no		no	s.cup	by patient
A149	m	56yrs	yes	n.bleeding	suspected	2010-10-01	5oyrs	f	na	trad	survive						20	50	10		no									yes	trad	n.spritual	herbs	yes	no	no	yes	no	no	no	no	no	no	no	no	yes	no	s.finger	by patient
				n.bleeding	suspected	2010-10-01	12yrs	f	na	trad	survive						20	50	10
A150	m	37yrs	no																		no									yes	trad	n.spritual	herbs	no				no	no	no	no	no	no	no	no		no	s.finger	by patient
A151	m	57yrs	no																		no									yes	trad	n.spritual	herbs	no				no	no	no	no	no	no	no	no		no	s.finger	by patient
A152	m	41yrs	no																		no									yes	trad	n.spritual	herbs	no				no	no	no	no	yes	yes	no	no		no	s.finger	by patient
A153	m	36yrs	no																		no									yes	trad	spritual	herbs	no				no	no	no	no	yes	yes	yes	yes		no	s.cup	by patient
A154	m	30yrs	no																		no									yes	trad	n.spritual	herbs	no				no	no	no	no	yes	yes	no	no		no	s.finger	by patient
A155	M	64yrs	no																		no									yes	trad	n.spritual	herbs	no				no	no	no	no	yes	yes	no	no		no	s.finger	by patient
A156	m	32yrs	yes	n.bleeding	suspected	2011-02-01	9yrs	m	na	trad	survive						50	100	10	10	no									yes	trad	n.spritual	herbs	yes	no	no	yes	no	no	no	no	yes	yes	no	no	yes	no	s.finger	by patient
A157	m	58yrs	yes	n.bleeding	suspected	2011-11-01	22yrs	f	na	trad	survive						50	100	10	10	no									yes	trad	n.spritual	herbs	yes	no	no	yes	no	no	no	no	yes	yes	no	no	yes	no	s.finger	by patient
A158	m	44yrs	yes	n.bleeding	suspected	2011-09-01	44yrs	m	na	trad	survive						50		10		no									yes	trad	n.spritual	herbs	yes	no	no	yes	no	no	no	no	yes	yes	no	no	yes	no	s.finger	by patient
				n.bleeding	suspected	2011-09-01	38yrs	f	na	trad	survive						50		10
				n.bleeding	suspected	2011-09-01	20yrs	m	na	trad	survive						50		10
				n.bleeding	suspected	2011-09-01	23yrs	m	na	trad	survive						50		10
				n.bleeding	suspected	2011-09-01	15yrs	f	na	trad	survive						50	100	10
A159	m	38yrs	no																		no									yes	trad	n.spritual	herbs	no				no	no	no	no	yes	yes	yes	yes		no	s.finger	by patient
A160	m	44yrs	no																		no									yes	trad	n.spritual	herbs	no				no	no	no	no	no	no	no	no		no	s.finger	by patient
A161	m	38yrs	no																		no									yes	trad	n.spritual	herbs	no				no	no	no	no	yes	yes	no	no		no	s.finger	by patient
A162	f	30yrs	yes	open w	suspected	2010-06-01	6yrs	m	leg	PEP&trad	survive	17	515	90 days	1200	720	50	60	10	10	no									yes	trad	n.spritual	herbs	yes	no	no	yes	no	no	no	no	yes	yes	no	no	yes	no	s.finger	by patient
A163	m	35yrs	no																		no									yes	trad	spritual	herbs	no	no	no	no	no	no	no	no	no	no	no	no		no	s.finger	by patient
A164	f	36yrs	yes	n.bleeding	suspected	2011-08-01	14yrs	m	na	trad	survive						50	60	10	10	no									yes	trad	n.spritual	herbs	yes	no	no	yes	no	no	no	no	yes	yes	yes	yes	no	no	s.finger	by patient
A165	f	45yrs	yes	n.bleeding	suspected	2012-10-01	45yrs	f	na	trad	survive						30	90	20		no									yes	trad	n.spritual	herbs	yes	no	no	yes	no	no	no	no	yes	yes	no	no	yes	no	s.finger	by patient
A166	m	75yrs	no																		no									yes	trad	n.spritual	herbs	no				no	no	no	no	yes	yes	no	no		no	s.finger	by patient
A167	f	30yrs	no																		no									yes	trad	n.spritual	herbs	no				no	no	no	no	no	no	no	no		no	s.finger	by patient
A168	m	35yes	no																		no									yes	trad	n.spritual	herbs	no				no	no	no	no	yes	yes	no	no		no	s.finger	by patient
A169	m	58yrs	no																		no									yes	trad	n.spritual	herbs	no				no	no	no	no	yes	yes	no	no		no	s.finger	by patient
A170	m	50yrs	yes	n.bleeding	suspected	2011-07-01	40yrs	f	na	trad	survive						50	60	20		no									yes	trad	n.spritual	herbs	yes	no	no	yes	no	no	no	no	yes	yes	no	no	yes	no	s.finger	by patient
A171	m	45yrs	yes	n.bleeding	suspected	2010-05-01	45yrs	m	na	trad	survive						30	60	20		yes	2010-05-01	equine	3yrs	m	rabid	sever	1500	1500	yes	trad	n.spritual	herbs	yes	no	no	yes	no	no	no	no	no	no	no	no	yes	no	s.finger	by patient
				n.bleeding	suspected	2010-05-01	10yrs	m	na	trad	survive						30	60	20
A172	f	30yrs	no																		no									yes	trad	n.spritual	herbs	no				no	no	no	no	no	no	no	no		no	s.finger	by patient
A173	f	40yrs	no																		no									yes	trad	n.spritual	herbs	no				no	no	no	no	no	no	no	no		no	s.finger	by patient
A174	m	74yrs	no																		no									yes	trad	n.spritual	herbs	no				no	no	no	no	no	no	no	no		no	s.finger	by patient
A175	m	51yrs	no																		no									yes	trad	n.spritual	herbs	no				no	no	no	no	no	no	no	no		no	s.finger	by patient
A176	f	45yrs	no																		no									yes	trad	n.spritual	herbs	no				no	no	no	no	yes	yes	no	no		no	s.finger	by patient
A177	f	42yrs	no																		no									yes	trad	n.spritual	herbs	no				no	no	no	no	no	no	no	no		no	s.finger	by patient
A178	m	36yrs	no																		no									yes	trad	n.spritual	herbs	no				no	no	no	no	yes	yes	no	no		no	s.finger	by patient
A179	m	32yrs	yes	n.bleeding	suspected	2011-11-01	8yrs	f	na	trad	survive						20	50			yes	2011-11-01	bovine	3yrs	f	suspect	moderate	4000	4000	yes	trad	n.spritual	herbs	no				no	no	no	no	no	no	no	no		no	s.finger	by patient
				n.bleeding	suspected	2011-11-01	32yrs	f	na	trad	survive						20	50
A180	m	56yrs	yes	n.bleeding	suspected	2012-11-01	5yrs	f	na	trad	survive						50		10		yes	2012-11-01	bovine	3yrs	m	suspect	sever	5000	5000	yes	trad	n.spritual	herbs	yes	no	no	yes	no	no	no	no	no	no	no	no	yes	no	s.finger	by patient
				n.bleeding	suspected	2012-11-01	40yrs	f	na	trad	survive						50		10
A181	m	68yrs	yes	bleeding S.	suspected	2011-05-01	17yrs	f	hand	PEP	survive	17	1700	75 days	950	650					yes	2011-05-01	bovine	8yrs	f	suspect	moderate	17000	17000	yes	trad	n.spritual	herbs	no				no	no	no	no	no	no	no	no		no	s.finger	by patient
																						2011-05-01	bovine	2yrs	f	suspect	moderate	3500	3500
A182	m	60yrs	no																		no									yes	trad	spritual	herbs	no				no	no	no	no	yes	yes	no	no		no	s.finger	by patient
A183	f	50yrs	no																		no									yes	trad	spritual	herbs	no				no	no	no	no	no	no	no	no		no	s.finger	by patient
A184	m	51yrs	no																		no									yes	trad	n.spritual	herbs	no				no	no	no	no	no	no	no	no		no	s.finger	by patient
A185	m	33yrs	no																		no									yes	trad	n.spritual	herbs	no				no	no	no	no	yes	yes	no	no		no	s.finger	by patient
A186	m	70yrs	yes	n.bleeding	suspected	2010-09-01	22yrs	m	na	trad	survive						20	90	10		no									yes	trad	n.spritual	herbs	yes	no	no	yes	no	no	no	no	yes	yes	no	no	yes	no	s.finger	by patient
A187	f	37yrs	no																		no									yes	trad	n.spritual	herbs	no				no	no	no	no	no	no	no	no		no	s.finger	by patient
A188	m	70yrs	no																		no									yes	trad	spritual	herbs	no				no	no	no	no	yes	yes	no	no		no	s.finger	by patient
A189	m	34yrs	no																		no									yes	trad	n.spritual	herbs	no				no	no	no	no	yes	yes	no	no		no	s.finger	by patient
A190	m	35yrs	no																		no									yes	trad	spritual	herbs	no				no	no	no	no	no	no	no	no		no	s.finger	by patient
A191	m	66yrs	no																		no									yes	trad	n.spritual	herbs	no				no	no	no	no	no	no	no	no		no	s.finger	by patient
A192	f	40yrs	yes	n.bleeding	suspected	2011-07-01	40yrs	f	na	trad	survive						50	70	20		no									yes	trad	n.spritual	herbs	yes	no	no	yes	no	no	no	no	yes	yes	no	no	yes	no	s.finger	by patient
A193	m	48yrs	yes	bleedind S.	suspected	2011-07-01	28yrs	m	leg	PEP	survive	17	1550	60 day	540	450					no									yes	trad	n.spritual	herbs	no				no	no	yes	no	no	no	no	no		no	s.finger	by patient
A194	f	30yrs	yes	n.bleeding	suspected	2011-08-01	30yrs	f	na	trad	survive						50	60	20		no									yes	trad	n.spritual	herbs	yes	no	no	yes	no	no	no	no	no	no	no	no	yes	no	s.finger	by patient
A195	m	62yrs	yes	n.bleeding	suspected	2011-07-01	62yrs	m	na	trad	survive						50	70	20		no									yes	trad	n.spritual	herbs	yes	no	no	yes	no	no	no	no	no	no	no	no	yes	no	s.finger	by patient
				n.bleeding	suspected	2011-07-01	50yrs	f	na	trad	survive						50	70	20
A196	m	60yrs	yes	n.bleeding	suspected	2011-10-01	20yrs	m	na	trad	survive						50	60	20		no									yes	trad	n.spritual	herbs	yes	no	no	yes	no	no	no	no	yes	yes	no	no	yes	no	s.finger	by patient
				n.bleeding	suspected	2011-10-01	15yrs	m	na	trad	survive						50		20
A197	m	35yrs	no																		no									yes	trad	n.spritual	herbs	no				no	no	no	no	yes	yes	no	no		no	s.finger	by patient
A198	m	40yrs	no																		no									yes	trad	n.spritual	herbs	no				no	no	no	no	yes	yes	no	no		no	s.finger	by patient
A199	m	48yrs	no																		no									yes	trad	n.spritual	herbs	no				no	no	no	no	no	no	no	no		no	s.finger	by patient
A200	f	45yrs	yes	n.bleeding	suspected	2012-02-01	35yrs	f	na	trad	survive						50	100	30		no									yes	trad	n.spritual	herbs	yes	no	no	yes	no	no	no	no	yes	yes	no	no	yes	no	s.finger	by patient
				n.bleeding	suspected	2012-02-01	45yrs	f	na	trad	survive						50	100	30
A201	m	36yrs	no																		no									yes	trad	n.spritual	herbs	no				no	no	no	no	yes	yes	no	no		no	s.finger	by patient
A202	m	24yrs	no																		no									yes	trad	spritual	herbs	no				no	no	no	no	no	no	no	no		no	s.finger	by patient
A203	m	49yrs	no																		no									yes	trad	n.spritual	herbs	no				no	no	no	no	yes	yes	no	no		no	s.finger	by patient
A204	m	30yrs	no																		yes	2010-03-01	bovine	11yrs	f	suspect	moderate	9000	9000	yes	trad	n.spritual	herbs	no				no	no	no	no	no	no	no	no		no	s.finger	by patient
																						2010-03-01	equine	6yrs	f	rabid	moderate	1400	1400
A205	m	35yrs	no																		yes	2011-11-01	caprine	4yrs	m	rabid	moderate	1500	1500	yes	trad	n.spritual	herbs	no				no	no	no	no	no	no	no	no		no	s.finger	by patient
A206	m	40yrs	no																		no									yes	trad	n.spritual	herbs	no				no	no	no	no	no	no	no	no		no	s.finger	by patient
A207	m	26yrs	no																		no									yes	trad	n.spritual	herbs	no				no	no	no	no	no	no	no	no		no	s.finger	by patient
A208	m	45yrs	no																		no									yes	trad	n.spritual	herbs	no				no	no	no	no	yes	yes	no	no		no	s.finger	by patient
A209	m	40yrs	no																		no									yes	trad	n.spritual	herbs	no				no	no	no	no	yes	yes	no	no		no	s.finger	by patient
A210	m	28yrs	no																		no									yes	trad	spritual	herbs	no				no	no	no	no	yes	yes	no	no		no	s.finger	by patient
A211	f	28yrs	no																		no									yes	trad	n.spritual	herbs	no				no	no	no	no	yes	yes	no	no		no	s.finger	by patient
A212	m	50yrs	no																		no									yes	trad	n.spritual	herbs	no				no	no	no	no	yes	yes	no	no		no	s.finger	by patient
A213	m	39yrs	no																		no									yes	trad	n.spritual	herbs	no				no	no	no	no	yes	yes	no	no		no	s.finger	by patient
A214	f	31yrs	no																		no									yes	trad	n.spritual	herbs	no				no	no	no	no	yes	yes	no	no		no	s.finger	by patient
A215	m	42yrs	yes	n.bleeding	suspected	2012-09-01	42yrs	m	na	trad	survive						50	60	20		yes	2012-09-01	bovine	8yrs	m	suspect	sever	17000	17000	yes	trad	n.spritual	herbs	yes	no	no	yes	no	no	no	no	yes	yes	no	no	yes	no	s.finger	by patient
				n.bleeding	suspected	2012-09-01	38yrs	f	na	trad	survive						50	60	20			2012-09-01	bovine	4yrs	m	suspect	sever	12000	10000
				n.bleeding	suspected	2012-09-01	15yrs	f	na	trad	survive						50	60	20
				n.bleeding	suspected	2012-09-01	20yrs	f	na	trad	survive						50	60	20
				n.bleeding	suspected	2012-09-01	19yrs	m	na	trad	survive						50	60	20
A216	m	31yrs	no																		no									yes	trad	spritual	herbs	no				no	no	no	no	yes	yes	yes	yes		no	don.t	by patient
A217	f	25yrs	no																		no									yes	trad	n.spritual	herbs	no				no	no	no	no	yes	yes	no	no		no	s.finger	by patient
A218	m	55yrs	no																		no									yes	trad	n.spritual	herbs	no				no	no	no	no	yes	yes	yes	yes		no	s.finger	by patient
A219	f	39yrs	no																		no									yes	trad	n.spritual	herbs	no				no	no	no	no	no	no	no	no		no	s.finger	by patient
A220	m	40yrs	no																		no									yes	trad	n.spritual	herbs	no				no	no	no	no	yes	yes	no	no		no	s.finger	by patient
A221	m	70yrs	no																		no									yes	trad	n.spritual	herbs	no				no	no	no	no	yes	yes	yes	yes		no	s.finger	by patient
A222	m	24yrs	no																		no									yes	trad	n.spritual	herb&other	no				no	no	no	no	no	no	no	no		no	don.t	by patient
A223	m	42yrs	no																		no									yes	trad	n.spritual	herbs	no				no	no	no	no	yes	yes	yes	yes		no	s.finger	by patient
A224	m	83yrs	no																		no									yes	trad	n.spritual	herbs	no				no	no	no	no	yes	yes	no	no		no	s.finger	by patient
A225	m	50yrs	no																		no									yes	trad	spritual	herbs	no				no	no	no	no	no	no	no	no		no	s.finger	by patient
A226	m	28yrs	yes	n.bleeding	suspected	2010-08-01	28yrs	m	na	trad	survive						50	60	20		no									yes	trad	spritual	herbs	yes	no	no	yes	no	no	no	no	no	no	no	no	yes	no	s.finger	by patient
				n.bleeding	suspected	2010-08-01	8yrs	m	na	trad	survive						50	60	20	20
A227	m	42yrs	yes	n.bleeding	suspected	2011-04-01	42yrs	m	na	trad	survive						50	60	20		no									yes	trad	n.spritual	herbs	yes	no	no	yes	no	no	no	no	yes	yes	no	no	yes	no	s.finger	by patient
				n.bleeding	suspected	2011-04-01	12yrs	f	na	trad	survive						50	60	20
				n.bleeding	suspected	2011-04-01	6yrs	f	na	trad	survive						50	60	20
A228	m	53yrs	no																		no									yes	trad	n.spritual	herbs	no				no	no	no	no	no	no	no	no		no	s.finger	by patient
A229	f	35yrs	no																		no									yes	trad	n.spritual	herbs	no				no	no	no	no	no	no	no	no		no	s.cup	by patient
A230	m	35yrs	no																		no									yes	trad	n.spritual	herbs	no				no	no	no	no	no	no	no	no		no	s.finger	by patient
A231	m	45yrs	no																		no									yes	trad	n.spritual	herbs	no				no	no	no	no	no	no	no	no		no	s.finger	by patient
A232	m	22yrs	no																		no									yes	trad	n.spritual	herbs	no				no	no	no	no	no	no	no	no		no	s.finger	by patient
A233	m	35yrs	yes	open w	suspected	2012-09-01	35yrs	m	hand	PEP&trad	survive	17	850	90 days	500	720	50	100	20		no									yes	trad	n.spritual	herbs	yes	yes	yes	no	no	no	yes	no	no	no	no	no	yes	no	s.finger	by patient
A234	m	35yrs	no																		no									yes	trad	spritual	herbs	no				no	no	no	no	no	no	no	no		no	s.finger	by patient
A235	m	40yrs	no																		no									yes	trad	n.spritual	herb&other	no				no	no	no	no	no	no	no	no		no	s.finger	by patient
A236	m	32yrs	no																		no									yes	trad	n.spritual	herb&other	no				no	no	no	no	no	no	no	no		no	s.finger	by patient
A237	m	30yrs	no																		no									yes	trad	n.spritual	herbs	no				no	no	no	no	no	no	no	no		no	s.cup	by patient
A238	m	47yrs	no																		no									yes	trad	n.spritual	herbs	no				no	no	no	no	yes	yes	no	no		no	s.finger	by patient
A239	m	35yrs	no																		no									yes	trad	n.spritual	herbs	no				no	no	no	no	yes	yes	no	no		no	s.finger	by patient
A240	m	25yrs	no																		no									yes	trad	n.spritual	herbs	no				no	no	no	no	yes	yes	no	no		no	s.finger	by patient
A241	m	29yrs	no																		no									yes	trad	n.spritual	herbs	no				no	no	no	no	no	no	no	no		no	s.finger	by patient
A242	m	29yrs	no																		no									yes	trad	n.spritual	herbs	no				no	no	no	no	yes	yes	no	no		no	s.finger	by patient
A243	f	35yrs	no																		no									yes	trad	n.spritual	herbs	no				no	no	no	no	no	no	no	no		no	s.finger	by patient
A244	m	51yrs	no																		no									yes	trad	spritual	herbs	no				no	no	no	no	yes	yes	no	no		no	s.finger	by patient
A245	f	25yrs	no																		no									yes	trad	n.spritual	herbs	no				no	no	no	no	no	no	no	no		no	s.finger	by patient
A246	f	28yrs	no																		no									yes	trad	n.spritual	herbs	no				no	no	no	no	no	no	no	no		no	s.finger	by patient
A247	m	38yrs	no																		no									yes	trad	n.spritual	herbs	no				no	no	no	no	yes	yes	no	no		no	s.finger	by patient
A248	m	30yrs	no																		yes	2011-04-01	bovine	10yrs	m	suspect	moderate	13000	8000	yes	trad	n.spritual	herbs	no				no	no	no	no	no	no	no	no		no	s.finger	by patient
A249	m	28yrs	no																		no									yes	trad	spritual	herbs	no				no	no	no	no	no	no	no	no		no	s.finger	by patient
A250	m	40yrs	yes	n.bleeding	suspected	2012-09-01	25yrs	m	na	trad	survive						50	100			yes	2012-09-01	bovine	8yrs	m	suspect	moderate	25000	17000	yes	trad	n.spritual	herbs	yes	no	no	yes	no	no	no	no	yes	yes	no	no	yes	no	s.finger	by patient
				n.bleeding	suspected	2012-09-01	11yrs	f	na	trad	survive						50	100
A251	m	28yrs	no																		no									yes	trad	n.spritual	herbs	no				no	no	no	no	no	no	no	no		no	s.finger	by patient
A252	m	25yrs	no																		no									yes	trad	n.spritual	herbs	no				no	no	no	no	no	no	no	no		no	s.finger	by patient
A253	m	32yrs	no																		no									yes	trad	n.spritual	herbs	no				no	no	no	no	yes	yes	no	no		no	s.finger	by patient
A254	m	45yrs	yes	n.bleeding	suspected	2010-03-01	45yrs	m	na	trad	survive						20	50	10		yes	2010-03-01	bovine	8yrs	m	suspect	sever	6700	6700	yes	trad	n.spritual	herbs	yes	no	no	yes	no	no	no	no	yes	yes	no	no	yes	no	s.finger	by patient
				n.bleeding	suspected	2010-03-01	25yrs	m	na	trad	survive						20	50	10			2010-03-01	bovine	4yrs	m	suspect	sever	3200	3200
A256	m	48yrs	yes	n.bleeding	suspected	2011-07-01	30yrs	f	na	trad	survive						50	100			no									yes	trad	n.spritual	herbs	yes	no	no	yes	no	no	no	no	yes	yes	no	no	yes	no	s.finger	by patient
A257	m	42yrs	no																		no									yes	trad	n.spritual	herbs	no				no	no	no	no	yes	yes	no	no		no	s.finger	by patient
A258	m	42yrs	yes	n.bleeding	suspected	2012-09-01	4yrs	m	na	trad	survive						50	100	20	20	no									yes	trad	n.spritual	herbs	yes	no	no	yes	no	no	no	no	yes	yes	no	no	yes	no	s.finger	by patient
				n.bleeding	suspected	2012-09-01	2yrs	f	na	trad	survive						50	100	20
A259	m	40yrs	no																		no									yes	trad	n.spritual	herbs	no				no	no	no	no	no	no	no	no		no	s.finger	by patient
A260	m	50yrs	no																		no									yes	trad	n.spritual	herbs	no				no	no	no	no	yes	yes	no	no		no	s.finger	by patient
A261	m	32yrs	yes	n.bleeding	suspected	2011-04-01	22yrs	f	na	trad	survive						50	60			no									yes	trad	n.spritual	herbs	yes	no	no	yes	no	no	no	no	yes	yes	no	no	yes	no	s.finger	by patient
				n.bleeding	suspected	2011-04-01	11yrs	f	na	trad	survive						50	60
A262	m	40yrs	no																		no									yes	trad	n.spritual	herbs	no				no	no	no	no	no	no	no	no		no	s.finger	by patient
A263	m	42yrs	yes	n.bleeding	suspected	2012-11-01	30yrs	f	na	trad	survive						50	60			no									yes	trad	n.spritual	herbs	yes	no	no	yes	no	no	no	no	yes	yes	no	no	yes	no	s.finger	by patient
A264	m	48yrs	no																		no									yes	trad	n.spritual	herbs	no				no	no	no	no	yes	yes	no	no		no	s.finger	by patient
A265	m	55yrs	yes	n.bleeding	suspected	2010-10-01	45yrs	f	na	trad	survive						30	70			no									yes	trad	n.spritual	herbs	yes	no	no	yes	no	no	no	no	yes	yes	no	no	yes	no	s.finger	by patient
A266	m	38yrs	yes	bleeding S.	suspected	2012-09-01	3yrs	f	leg	PEP	survive	17	900	60 days	580	420	50	100	20		no									yes	trad	n.spritual	herbs	yes	no	no	yes	no	no	yes	no	no	no	no	no	yes	no	s.finger	by patient
				n.bleeding	suspected	2012-09-01	28yrs	f	na	trad	survive
A267	f	48yrs	no																		no									yes	trad	n.spritual	herbs	no				no	no	no	no	yes	yes	no	no		no	s.finger	by patient
A268	f	22yrs	no																		no									yes	trad	n.spritual	herbs	no				no	no	no	no	yes	yes	no	no		no	s.finger	by patient
A269	f	40yrs	yes	n.bleeding	suspected	2011-02-01	18yrs	f	na	trad	survive						30	90	20		no									yes	trad	n.spritual	herbs	yes	no	no	yes	no	no	no	no	yes	yes	no	no	yes	no	s.finger	by patient
A270	m	30yrs	no																		no									yes	trad	n.spritual	herbs	no				no	no	no	no	yes	yes	no	no		no	s.finger	by patient
A271	m	60yrs	no																		no									yes	trad	n.spritual	herbs	no				no	no	no	no	yes	yes	no	no		no	s.finger	by patient
A272	f	38yrs	no																		no									yes	trad	n.spritual	herbs	no				no	no	no	no	no	no	no	no		no	s.finger	by patient
A273	m	70yrs	no																		no									yes	trad	n.spritual	herbs	no				no	no	no	no	yes	yes	yes	yes		no	s.finger	by patient
A274	m	32yrs	yes	n.bleeding	suspected	2011-11-01	25yrs	f	na	trad	survive						50	60	10		no									yes	trad	n.spritual	herbs	yes	no	no	yes	no	no	no	no	yes	yes	no	no	yes	no	s.finger	by patient
A275	m	27yrs	no																		no									yes	trad	n.spritual	herbs	no				no	no	no	no	yes	yes	no	no		no	don.t	by patient
A276	m	45yrs	no																		no									yes	trad	n.spritual	herbs	no				no	no	no	no	yes	yes	no	no		no	s.finger	by patient
A277	m	40yrs	no																		no									yes	trad	n.spritual	herbs	no				no	no	no	no	yes	yes	no	no		no	s.finger	by patient
A278	m	42yrs	no																		no									yes	trad	n.spritual	herbs	no				no	no	no	no	yes	yes	no	no		no	s.finger	by patient
A279	m	35yrs	no																		no									yes	trad	n.spritual	herbs	no				no	no	no	no	no	no	no	no		no	s.cup	by patient
A280	m	35yrs	yes	n.bleeding	suspected	2011-07-01	27yrs	f	na	trad	survive						50	100	10		no									yes	trad	n.spritual	herbs	yes	no	no	yes	no	no	no	no	no	no	yes	yes	yes	no	s.finger	by patient
A281	f	45yrs	no																		no									yes	trad	n.spritual	herbs	no				no	no	no	no	no	no	no	no		no	s.finger	by patient
A282	f	30yrs	yes	n.bleeding	suspected	2012-12-01	30yrs	f	na	trad	survive						50		30		no									yes	trad	n.spritual	herbs	yes	no	no	yes	no	no	no	no	yes	yes	no	no	yes	no	s.finger	by patient
A283	m	58yrs	no																		no									yes	trad	spritual	herbs	no				no	no	no	no	no	no	no	no		no	s.finger	by patient
A284	m	47yrs	no																		no									yes	trad	n.spritual	herbs	no				no	no	no	no	no	no	no	no		no	s.finger	by patient
A285	f	38yrs	yes	n.bleeding	suspected	2011-07-01	7yrs	m	na	trad	survive						50	100	30		no									yes	trad	n.spritual	herb&other	yes	no	no	yes	no	no	no	no	yes	yes	no	no	yes	no	s.finger	by patient
				n.bleeding	suspected	2011-07-01	38yrs	f	na	trad	survive						50		30
				n.bleeding	suspected	2011-07-01	25yrs	m	na	trad	survive						50		30
A286	m	45yrs	yes	open w	suspected	2010-09-01	11yrs	f	leg	PEP	survive	14	820	60 days	540	450					no									yes	trad	n.spritual	herbs	no				no	no	yes	no	no	no	no	no		no	s.finger	by patient
A287	m	41yrs	no																		no									yes	trad	n.spritual	herbs	no				no	no	n	no	no	no	no	no		no	s.finger	by patient
A288	f	25yrs	no																		no									yes	trad	n.spritual	herbs	no				no	no	no	no	no	no	no	no		no	s.finger	by patient
A289	f	39yrs	no																		no									yes	trad	n.spritual	herb&other	no				no	no	no	no	no	no	no	no		no	s.finger	by patient
A290	m	53yrs																			yes	2010-11-01	equine	7yrs	f	rabid	sever	2000	2000	yes	trad	n.spritual	herbs	no				no	no	no	no	yes	yes	yes	yes		no	s.finger	by patient
A291	m	52yrs	yes	n.bleeding	suspected	2011-02-01	46yrs	f	na	trad	survive						50	100	20		no									yes	trad	n.spritual	herb&other	yes	no	no	yes	no	no	no	no	yes	yes	no	no	yes	no	s.finger	by patient
				n.bleeding	suspected	2011-02-01	19yrs	m	na	trad	survive						50	100	20
A292	m	48yrs	yes	n.bleeding	suspected	2011-08-01	10yrs	f	na	trad	survive						50	100	10		no									yes	trad	n.spritual	herbs	yes	no	no	yes	no	no	no	no	yes	yes	yes	yes	yes	no	s.finger	by patient
				n.bleeding	suspected	2011-08-01	5yrs	f	na	trad	survive						50	100	10
				n.bleeding	suspected	2011-08-01	20yrs	m	na	trad	survive						50	100	10
A293	m	48yrs	no																		no									yes	trad	spritual	herb&other	no	no	no	no	no	no	no	no	no	no	no	no		no	s.finger	by patient
A294	m	72yrs	no																		no									yes	trad	n.spritual	herbs	no				no	no	no	no	no	no	no	no		no	s.finger	by patient
A295	m	42yrs	yes	n.bleeding	suspected	2010-09-01	7yrs	f	na	trad	survive						20	30	60		no									yes	trad	n.spritual	herbs	yes	no	no	yes	no	no	no	no	yes	yes	no	no	yes	no	s.finger	by patient
A296	m	50yrs	no																		no									yes	trad	n.spritual	herbs	no				no	no	no	no	yes	yes	no	no		no	s.finger	by patient
A297	m	39yrs	no																		no									yes	trad	n.spritual	herbs	no				no	no	no	no	yes	yes	no	no		no	s.finger	by patient
A298	m	58yrs	no																		no									yes	trad	n.spritual	herbs	no				no	no	no	no	yes	yes	no	no		no	s.cup	by patient
A299	m	39yrs	yes	n.bleeding	suspected	2010-08-01	39yrs	m	na	trad	survive						30	90	60		yes	2010-08-01	bovine	8yrs	f	suspect	moderate	9000	9000	yes	trad	n.spritual	herbs	yes	no	no	yes	no	no	no	no	yes	yes	yes	yes	yes	no	s.finger	by patient
A300	m	42yrs	no																		no									yes	trad	n.spritual	herbs	no				no	no	no	no	yes	yes	yes	yes		no	s.finger	by patient
A301	m	32yrs	no																		no									yes	trad	spritual	herbs	no				no	no	no	no	no	no	no	no		no	s.finger	by patient
A302	m	46yrs	yes	open w	suspected	2011-11-01	14yrs	f	leg	PEP&trad	survive	17	1750	90 days	650	360	50	60			no									yes	trad	n.spritual	herbs	yes	no	no	yes	no	no	yes	no	no	no	no	no	yes	no	s.finger	by patient
				open w	suspected	2011-11-01	12yrs	f	leg	PEP&trad	survive	17	1750	90 days		180	50	60
				n.bleeding	suspected	2011-11-01	35yrs	f	na	trad	survive						50	60
				n.bleeding	suspected	2011-11-01	17yrs	m	na	trad	survive						50	60
				n.bleeding	suspected	2011-11-01	15yrs	m	na	trad	survive						50	60
				n.bleeding	suspected	2011-11-01	46yrs	m	na	trad	survive						50	60
A303	m	60yrs	yes	bleeding S.	suspected	2011-11-01	28yrs	m	leg	trad	survive						20	60	40		no									yes	trad	n.spritual	herbs	yes	no	no	yes	no	no	no	no	yes	yes	yes	yes	yes	no	s.finger	by patient
A304	m	48yrs	no																		no									yes	trad	spritual	herbs	no				no	no	no	no	no	no	no	no		no	s.finger	by patient
A305	f	40yrs	yes	n.bleeding	suspected	2012-12-01	40yrs	f	na	trad	survive						50	100	30		no									yes	trad	n.spritual	herbs	yes	no	no	yes	no	no	no	no	yes	yes	yes	yes	yes	no	s.finger	by patient
				n.bleeding	suspected	2012-12-01	35yrs	m	na	trad	survive						50	100	30
				n.bleeding	suspected	2012-12-01	20yrs	f	na	trad	survive						50	100	30
A306	f	35yrs	yes	n.bleeding	suspected	2012-12-01	35yrs	f	na	trad	survive						20	100			no									yes	trad	n.spritual	herbs	yes	yes		no	no	no	no	no	no	no	no	no	yes	no	s.finger	by patient
				n.bleeding	suspected	2012-12-01	20yrs	f	na	trad	survive						20
A307	f	45yrs	yes	n.bleeding	suspected	2010-08-01	12yrs	f	na	trad	survive						20	80	30		no									yes	trad	n.spritual	herbs	yes	no	no	yes	no	no	no	no	no	no	no	no	yes	no	s.finger	by patient
A308	m	50yrs	yes	n.bleeding	suspected	2012-12-01	20yrs	m	na	trad	survive						50	100	30											yes	trad	n.spritual	herbs	yes	no	no	yes	no	no	no	no	no	no	no	no	yes	no	s.finger	by patient
				n.bleeding	suspected	2012-12-01	50yrs	m	na	trad	survive						50		30
				n.bleeding	suspected	2012-12-01	18yrs	f	na	trad	survive						50	100	30
A309	m	38yrs	yes	n.bleeding	suspected	2012-09-01	38yrs	m	na	trad	survive						50	60	20		no									yes	trad	n.spritual	herb&other	yes	no	no	yes	no	no	no	no	no	no	no	no	yes	no	s.cup	by patient
A310	m	35yrs	yes	n.bleeding	suspected	2012-11-01	45yrs	f	na	trad	survive						50	100	30		yes	2012-11-01	equine	7yrs	f	rabid	sever	3000	3000	yes	trad	n.spritual	herbs	yes	no	no	yes	no	no	no	no	yes	yes	no	no	yes	no	s.cup	by patient
				n.bleeding	suspected	2012-11-01	35yrs	m	na	trad	survive						50	100	30
A311	m	45yrs	yes	n.bleeding	suspected	2011-10-01	45yrs	m	na	trad	survive						50	60	10		no									yes	trad	n.spritual	herbs	yes	no	no	yes	no	no	no	no	yes	yes	yes	yes	yes	no	s.finger	by patient
				n.bleeding	suspected	2011-10-01	6yrs	m	na	trad	survive						30	50	10
A312	m	33yrs	no																		no									yes	trad	n.spritual	herbs	no				no	no	no	no	no	no	no	no		no	s.finger	by patient
A313	f	45yrs	no																		no									yes	trad	spritual	herbs	no				no	no	no	no	no	no	no	no		no	s.finger	by patient
A314	m	55yrs	no																		no									yes	trad	n.spritual	herbs	no				no	no	no	no	no	no	no	no		no	s.finger	by patient
A315	m	40yrs	yes	n.bleeding	suspected	2011-03-01	20yrs	m	na	trad	survive						50	60	20	20	no									yes	trad	n.spritual	herbs	yes	no	no	yes	no	no	no	no	no	no	no	no	yes	no	s.finger	by patient
				n.bleeding	suspected	2011-03-01	17yrs	f	na	trad	survive						50	60	20
A316	m	61yrs	yes	bleeding S.	suspected	2011-04-01	18yrs	m	hand	PEP&trad	survive	17	1400	60 days	400	350	50	60			no									yes	trad	n.spritual	herb&other	yes	no	no	yes	no	no	yes	no	no	no	no	no	yes	no	s.finger	by patient
A317	m	53yrs	no																		no									yes	trad	n.spritual	herbs	no				no	no	no	no	no	no	no	no		no	s.finger	by patient
A318	m	64yrs	no																		no									yes	trad	n.spritual	herbs	no				no	no	no	no	no	no	no	no		no	s.finger	by patient
A319	m	47yrs	no																		no									yes	trad	n.spritual	herbs	no				no	no	no	no	yes	yes	no	no		no	s.finger	by patient
A320	m	47yrs	no																		no									yes	trad	n.spritual	herb&other	no				no	no	no	no	no	no	no	no		no	s.finger	by patient
A321	m	40yrs	no																		no									yes	trad	n.spritual	herb&other	no				no	no	no	no	no	no	no	no		no	s.finger	by patient
A322	m	42yrs	no																		no									yes	trad	n.spritual	herb&other	no				no	no	no	no	no	no	no	no		no	s.finger	by patient
A323	m	55yrs	no																		no									yes	trad	n.spritual	herb&other	no				no	no	no	no	no	no	no	no		no	s.finger	by patient
A324	m	22yrs	no																		no									yes	trad	n.spritual	herbs	no				no	no	no	no	no	no	no	no		no	s.finger	by patient
A325	m	40yrs	yes	n.bleeding	suspected	2011-09-01	20yrs	m	na	trad	survive						50	60	20	20	no									yes	trad	spritual	herb&other	yes	no	no	yes	no	no	no	no	yes	yes	yes	yes	yes	no	s.finger	by patient
A326	m	53yrs	no																		no									yes	trad	n.spritual	herb&other	no				no	no	no	no	yes	yes	no	no		no	s.finger	by patient
A327	m	50yrs	no																		no									yes	trad	n.spritual	herb&other	no				no	no	no	no	yes	yes	no	no		no	s.finger	by patient
A328	m	49yrs	yes	n.bleeding	suspected	2012-11-01	22yrs	m	na	trad	survive						60	60			no									yes	trad	n.spritual	herbs	yes	no	no	yes	no	no	no	no	yes	yes	no	no	yes	no	s.finger	by patient
A329	m	36yrs	no																		no									yes	trad	n.spritual	herbs	no				no	no	no	no	no	no	no	no		no	s.finger	by patient
A330	m	55yrs	yes	n.bleeding	suspected	2011-06-01	21yrs	m	na	trad	survive						50	100	30		no									yes	trad	n.spritual	herbs	yes	no	no	yes	no	no	no	no	no	no	no	no	yes	no	s.finger	by patient
A331	m	58yrs	yes	open w	suspected	2011-07-01	13yrs	f	leg	PEP	survive	17	1320	60 days	630yrs	580					no									yes	trad	n.spritual	herb&other	no				no	no	yes	no	no	no	no	no		no	s.finger	by patient
A332	m	38yrs	yes	n.bleeding	suspected	2011-08-01	38yrs	m	na	trad	survive						50	60	20		no									yes	trad	spritual	herbs	yes	no	no	yes	no	no	no	no	yes	yes	no	no	yes	no	s.finger	by patient
				n.bleeding	suspected	2011-08-01	23yrs	f	na	trad	survive						50	60	20
				n.bleeding	suspected	2011-08-01	9yrs	f	na	trad	survive						50	60	20
A333	m	28yrs	no																		no									yes	trad	spritual	herb&other	no				no	no	no	no	no	no	no	no		no	s.finger	by patient
A334	m	35yrs	yes	n.bleeding	suspected	2011-07-01	10yrs	m	na	trad	survive						50	60			no									yes	trad	spritual	herb&other	yes	no	no	yes	no	no	no	no	yes	yes	no	no		no	s.finger	by patient
A335	m	40yrs	no																		no									yes	trad	n.spritual	herb&other	no				no	no	no	no	yes	yes	no	no		no	s.finger	by patient
A336	m	40yrs	no																		no									yes	trad	spritual	herbs	no				no	no	no	no	yes	yes	no	no		no	s.finger	by patient
A337	m	35yrs	yes	n.bleeding	suspected	2011-01-01	35yrs	m	na	trad	survive						60	60			no									yes	trad	n.spritual	herbs	yes	no	no	yes	no	no	no	no	yes	yes	no	no	yes	no	s.finger	by patient
				n.bleeding	suspected	2011-01-01	15yrs	f	na	trad	survive						60	60
				n.bleeding	suspected	2011-01-01	9yrs	f	na	trad	survive						60	60
A338	m	62yrs	no																		no									yes	trad	n.spritual	herb&other	no				no	no	no	no	yes	yes	no	no		no	s.cup	by patient
A339	m	63yrs	no																		no									yes	trad	n.spritual	herbs	no				no	no	no	no	no	no	no	no		no	s.finger	by patient
A340	m	60yrs	no																		no									yes	trad	n.spritual	herbs	no				no	no	no	no	yes	yes	yes	yes		no	s.finger	by patient
A341	m	68yrs	yes	n.bleeding	suspected	2010-09-01	30yrs	m	na	trad	survive						20	80	20		no									yes	trad	n.spritual	herbs	yes	no	no	yes	no	no	no	no	yes	yes	no	no	yes	no	s.finger	by patient
				n.bleeding	suspected	2010-09-01	25yrs	m	na	trad	survive						20	80	20
				n.bleeding	suspected	2010-09-01	22yrs	f	na	trad	survive						20	80	20
				n.bleeding	suspected	2010-09-01	10yrs	f	na	trad	survive						20	80	20
				n.bleeding	suspected	2010-09-01	7yrs	m	na	trad	survive						20	80	20
A342	m	53yrs	no																		no									yes	trad	n.spritual	herb&other	no				no	no	no	no	yes	yes	no	no		no	s.finger	by patient
A343	m	22yrs	yes	n.bleeding	suspected	2011-08-01	22yrs	m	na	trad	survive						50	60			no									yes	trad	n.spritual	herbs	yes	no	no	yes	no	no	no	no	yes	yes	no	no	yes	no	s.finger	by patient
A344	m	28yrs	no																		no									yes	trad	n.spritual	herb&other	no				no	no	no	no	yes	yes	no	no		no	s.finger	by patient
A345	m	32yrs	no																		no									yes	trad	n.spritual	herbs	no				no	no	no	no	no	no	no	no		no	s.finger	by patient
A346	m	29yrs	yes	n.bleeding	suspected	2011-11-01	21yrs	f	na	trad	survive						50	60			no									yes	trad	n.spritual	herb&other	yes	no	no	yes	no	no	no	no	no	no	no	no	yes	no	s.finger	by patient
A347	m	28yrs	no																		no									yes	trad	n.spritual	herbs	no				no	no	no	no	yes	yes	yes	yes		no	s.finger	by patient
A348	m	25yrs	yes	n.bleeding	suspected	2011-05-01	25yrs	f	na	trad	survive						50	60	20		no									yes	trad	n.spritual	herbs	yes	no	no	yes	no	no	no	no	no	no	no	no	yes	no	s.finger	by patient
A349	m	38yrs	yes	open w	suspected	2010-07-01	12yrs	m	hand	PEP&trad	survive	17	500	80 days	1100	450	20	40			no									yes	trad	n.spritual	herbs	yes	no	no	yes	no	no	no	no	yes	yes	no	no	yes	no	s.finger	by patient
				n.bleeding	suspected	2010-07-01	19yrs	m	na	trad	survive						20	40	20
A350	m	44yrs	no																		no									yes	trad	n.spritual	herbs	no				no	no	no	no	no	no	no	no		no	s.finger	by patient
A351	m	40yrs	no																		no									yes	trad	spritual	herbs	no				no	no	no	no	no	no	no	no		no	s.finger	by patient
A352	f	22yrs	no																		no									yes	trad	n.spritual	herbs	no				no	no	no	no	no	no	no	no		no	s.finger	by patient
A353	m	40yrs	no																		no									yes	trad	n.spritual	herb&other	no				no	no	no	no	yes	yes	no	no		no	s.finger	by patient
A354	m	45yrs	yes	n.bleeding	suspected	2011-08-01	45yrs	f	na	trad	survive						20	80	20		no									yes	trad	n.spritual	herbs	yes	no	no	yes	no	no	no	no	no	no	no	no	no	no	s.cup	by patient
				n.bleeding	suspected	2011-08-01	25yrs	f	na	trad	survive						20	80	20
				n.bleeding	suspected	2011-08-01	20yrs	f	na	trad	survive						20	80	20
A355	m	40yrs	yes	bleeding S.	suspected	2012-10-01	5yrs	f	trunk	PEP	survive	17	900	75 days	750	630					no									yes	trad	spritual	herbs	no				no	no	no	no	yes	yes	no	no		no	s.finger	by patient
A356	m	25yrs	no																		no									yes	trad	spritual	herbs	no				no	no	no	no	yes	yes	yes	yes		no	s.cup	by patient
A357	m	48yrs	yes	n.bleeding	suspected	2011-09-01	48yrs	m	na	trad	survive						30	120	40		no									yes	trad	n.spritual	herbs	yes	no	no	yes	no	no	no	no	yes	yes	no	no	yes	no	s.finger	by patient
				n.bleeding	suspected	2011-09-01	13yrs	m	na	trad	survive						30	120	40
A358	m	60yrs	no																		no									yes	trad	mixed	herbs	no				no	no	no	no	no	no	no	no		no	s.finger	by patient
A359	m	28yrs	yes	n.bleeding	suspected	2010-05-01	25yrs	f	na	trad	survive						20	40	10	10	no									yes	trad	n.spritual	herbs	yes	no	no	yes	no	no	no	no	yes	yes	no	no	yes	no	s.finger	by patient
A360	m	30yrs	yes	bleeding S.	suspected	2010-06-01	30yrs	m	trunk	trad	survive						20	40	60		no									yes	trad	n.spritual	herbs	yes	no	no	yes	no	no	no	no	yes	yes	no	no	yes	no	s.finger	by patient
A361	m	50yrs	yes	n.bleeding	suspected	2011-08-01	16yrs	m	na	trad	survive						50	100	10	10	no									yes	trad	n.spritual	herbs	yes	no	no	yes	no	no	no	no	yes	yes	no	no	yes	no	s.finger	by patient
				n.bleeding	suspected	2011-08-01	18yrs	f	na	trad	survive						50	100	10
A362	m	35yrs	no																		no									yes	trad	n.spritual	herb&other	no				no	no	no	no	yes	yes	no	no		no	s.finger	by patient
A363	m	35yrs	no																		no									yes	trad	n.spritual	herbs	no				no	no	no	no	yes	yes	no	no		no	s.finger	by patient
A364	m	36yrs	no																		no									yes	trad	n.spritual	herbs	no				no	no	no	no	no	no	no	no		no	s.finger	by patient
A365	m	48yrs	no																		no									yes	trad	n.spritual	herbs	no				no	no	no	no	yes	yes	no	no		no	s.finger	by patient
A366	m	40yrs	no																		no									yes	trad	n.spritual	herbs	no				no	no	no	no	yes	yes	no	no		no	s.finger	by patient
A367	m	40yrs	no																		no									yes	trad	spritual	herbs	no				no	no	no	no	yes	yes	yes	yes		no	s.finger	by patient
A368	m	48yrs	no																		no									yes	trad	n.spritual	herb&other	no				no	no	no	no	yes	yes	no	no		no	s.finger	by patient
A369	m	20yrs	no																		no									yes	trad	n.spritual	herbs	no				no	no	no	no	no	no	no	no		no	s.cup	by patient
A370	f	45yrs	no																		no									yes	trad	n.spritual	herb&other	no				no	no	no	no	yes	yes	yes	yes		no	s.finger	by patient
A371	m	45yrs	yes	open w	suspected	2011-03-01	18yrs	m	leg	PEP	survive	17	700	85 days	650	580
				n.bleeding	suspected	2011-03-01	12yrs	f	na	trad	survive						50	60	20	20	no									yes	trad	n.spritual	herbs	yes	no	no	yes	no	no	yes	no	no	no	no	no	yes	no	s.finger	by patient
A372	m	42yrs	no																		no									yes	trad	n.spritual	herbs	no				no	no	no	no	no	no	no	no		no	s.finger	by patient
A373	m	53yrs	yes	n.bleeding	suspected	2012-01-01	18yrs	m	na	trad	survive						50	100			no									yes	trad	n.spritual	herb&other	yes	no	no	yes	no	no	no	no	yes	yes	no	no	yes	no	s.finger	by patient
A374	m	55yrs	no																		no									yes	trad	n.spritual	herbs	no				no	no	no	no	no	no	no	no		no	s.finger	by patient
A375	m	46yrs	yes	n.bleeding	suspected	2011-07-01	3yrs	m	na	trad	survive						50	60	10
				n.bleeding	suspected	2011-07-01	14yrs	f	na	trad	survive						50	60	10
				n.bleeding	suspected	2011-07-01	38yrs	f	na	trad	survive						50	60	10
A376	m	48yrs	yes	n.bleeding	suspected	2011-03-01	48yrs	m	na	trad	survive						50	60	10		no									yes	trad	n.spritual	herbs	yes	yes			no	no	no	no	no	no	no	no		no	s.finger	by patient
A377	m	31yrs	no																		yes	2010-05-01	equine	7yrs	f	rabid	moderate	2500	2500	yes	trad	n.spritual	herbs	no				no	no	no	no	yes	yes	no	no		no	s.finger	by patient
A378	m	27yrs	no																		no									yes	trad	n.spritual	herb&other	no				no	no	no	no	yes	yes	no	no		no	s.finger	by patient
A379	f	35yrs	no																		no									yes	trad	n.spritual	herbs	no				no	no	no	no	no	no	no	no		no	s.finger	by patient
A380	m	42yrs	no																		no									yes	trad	spritual	herb&other	no				no	no	no	no	yes	yes	no	no		no	s.finger	by patient
A381	m	38yrs	no																		no									yes	trad	spritual	herbs	no				no	no	no	no	yes	yes	no	no		no	s.finger	by patient
A382	f	28yrs	no																		no									yes	trad	n.spritual	herbs	no				no	no	no	no	yes	yes	no	no		no	s.finger	by patient
A383	M	28yrs	no																		no									yes	trad	n.spritual	herbs	no				no	no	no	no	yes	yes	no	no		no	s.finger	by patient
A384	m	48yrs	yes	n.bleeding	suspected	2011-05-01	28yrs	f	na	trad	survive										no									yes	trad	n.spritual	herbs	yes	no	no	yes	no	no	no	no	yes	yes	no	no	yes	no	s.finger	by patient
				n.bleeding	suspected	2011-05-01	48yrs	m	na	trad	survive
				n.bleeding	suspected	2011-05-01	18yrs	m	na	trad	survive
A385	m	40yrs	no																		no									yes	trad	n.spritual	herbs	no				no	no	no	no	no	no	no	no		no	s.finger	by patient
A386	m	33yrs	no																		no									yes	trad	spritual	herbs	no				no	no	no	no	yes	yes	no	no		no	s.finger	by patient
A387	m	66yrs	yes	n.bleeding	suspected	2012-09-01	40yrs	m	na	trad	survive						50	60	40		no									yes	trad	n.spritual	herbs	yes	no	no	yes	no	no	no	no	yes	yes	yes	yes	yes	no	s.finger	by patient
				n.bleeding	suspected	2012-09-01	35yrs	m	na	trad	survive						50	60	40
				n.bleeding	suspected	2012-09-01	28yrs	m	na	trad	survive						50	60	40
				n.bleeding	suspected	2012-09-01	38yrs	m	na	trad	survive						50	60	40
				n.bleeding	suspected	2012-09-01	18yrs	f	na	trad	survive						50	60	40
A388	m	48yrs	yes	n.bleeding	suspected	2012-12-01	13yrs	m	na	trad	survive										no									yes	trad	n.spritual	herb&other	yes	no	no	yes	no	no	no	no	yes	yes	no	no		no	s.finger	by patient
A389	m	32yrs	yes	n.bleeding	suspected	2011-04-01	32yrs	m	na	trad	survive						60	70	20		no									yes	trad	n.spritual	herb&other	yes	no	no	yes	no	no	no	no	yes	yes	no	no	yes	no	s.finger	by patient
				n.bleeding	suspected	2011-04-01	11yrs	f	na	trad	survive						60	70	20
A390	m	28yrs	no																		no									yes	trad	n.spritual	herb&other	no				no	no	no	no	yes	yes	yes	yes		no	s.finger	by patient
A391	m	27yrs	no																		no									yes	trad	spritual	herb&other	no				no	no	no	no	yes	yes	yes	yes		no	s.finger	by patient
A392	f	38yrs	yes	n.bleeding	suspected	2011-11-01	38yrs	f	na	trad	survive						50	100	30		yes	2011-11-01	equine	8yrs	f	rabid	moderate	2500	2500	yes	trad	n.spritual	herbs	yes	no	no	yes	no	no	no	no	yes	yes	no	no	yes	no	s.finger	by patient
				n.bleeding	suspected	2011-11-01	11yrs	m	na	trad	survive						50	100	30
				n.bleeding	suspected	2011-11-01	22yrs	f	na	trad	survive						50	100	30
A393	m	41yrs	no																		no									yes	trad	n.spritual	herbs	no				no	no	no	no	yes	yes	yes	yes		no	s.finger	by patient
A394	m	32yrs	no																		no									yes	trad	n.spritual	herbs	no				no	no	no	no	yes	yes	no	no		no	s.finger	by patient
A395	m	35yrs	no																		no									yes	trad	n.spritual	herb&other	no				no	no	no	no	no	no	no	no		no	s.finger	by patient
A396	m	56yrs	yes	n.bleeding	suspected	2012-12-01	18yrs	m	na	trad	survive						50	100	20	20	no									yes	trad	n.spritual	herb&other	yes	no	no	yes	no	no	no	no	yes	yes	no	no	yes	no	s.finger	by patient
A397	m	29yrs	yes	n.bleeding	suspected	2012-09-01	12yrs	m	na	trad	survive						50	100	20	20	no									yes	trad	n.spritual	herb&other	yes	no	no	yes	no	no	no	no	yes	yes	yes	yes	yes	no	s.finger	by patient
				n.bleeding	suspected	2012-09-01	5yrs	f	na	trad	survive						50	100	20
A398	m	35yrs	no																		no									yes	trad	n.spritual	herb&other	no				no	no	no	no	no	no	no	no		no	s.finger	by patient
A399	m	28yrs	no																		no									yes	trad	n.spritual	herb&other	no				no	no	no	no	no	no	no	no		no	s.finger	by patient
A400	f	20yrs	no																		no									yes	trad	n.spritual	herbs	no				no	no	no	no	no	no	no	no		no	don.t	by patient
A401	m	41yrs	no																		no									yes	trad	n.spritual	herbs	no				no	no	no	no	yes	yes	yes	yes		no	s.finger	by patient
A402	m	60yrs	no																		no									yes	trad	n.spritual	herbs	no				no	no	no	no	no	no	no	no		no	s.finger	by patient
A403	m	25yrs	yes	n.bleeding	suspected	2012-09-01	25yrs	m	na	trad	survive						50	100	10		no									yes	trad	spritual	herb&other	yes	no	no	yes	no	no	no	no	yes	yes	no	no	yes	no	s.finger	by patient
A404	m	52yrs	no																		no									yes	trad	n.spritual	herb	no				no	no	no	no	no	no	no	no		no	s.finger	by patient
A405	m	33yrs	no																		yes	2011-11-01	bovine	9yrs	m	suspect	sever	21000	13000	yes	trad	spritual	herb&other	no				no	no	no	no	yes	yes	no	no		no	s.finger	by patient
																						2011-11-01	equine	5yrs	f	rabid	sever	3500	3500
A406	m	39yrs	yes	open w	suspected	2011-03-01	21yr	m	leg	PEP&trad	survive	17	670	95 days	640	380	50	60	20		no									yes	trad	n.spritual	herbs	yes	no	no	yes	no	no	yes	no	no	no	no	no	yes	no	s.finger	by patient
				n.bleeding	suspected	2011-03-01	12yrs	f	na	trad	survive						50	60	20
				n.bleeding	suspected	2011-03-01	18yrs	m	na	trad	survive						50	60	20
A407	f	26yrs	yes	open w	suspected	2011-11-01	26yrs	m	leg	PEP	survive	14	560	70 days	500	350					no									yes	trad	n.spritual	herb&other	no				no	no	yes	no	no	no	no	no		no	s.finger	by patient
A408	f	22yrs	no																		no									yes	trad	n.spritual	herb&other	no				no	no	no	no	no	no	no	no		no	s.cup	by patient
A409	m	38yrs	no																		no									yes	trad	n.spritual	herb&other	no				no	no	no	no	no	no	no	no		no	s.finger	by patient
A410	m	38yrs	yes	n.bleeding	suspected	2012-02-01	17yrs	f	na	trad	survive						50	60	20	20	no									yes	trad	n.spritual	herb&other	yes	no	no	yes	no	no	no	no	no	no	no	no	yes	no	s.finger	by patient
				n.bleeding	suspected	2012-02-01	10yrs	f	na	trad	survive						50	60	20
A411	m	40yrs	no																		no									yes	trad	n.spritual	herbs	no				no	no	no	no	yes	yes	no	no		no	s.finger	by patient
A412	f	36yrs	no																		no									yes	trad	n.spritual	herb&other	no				no	no	no	no	no	no	no	no		no	s.finger	by patient
A413	m	32yrs	no																		no									yes	trad	spritual	herb&other	no				no	no	no	no	no	no	no	no		no	s.finger	by patient
A414	m	45yrs	no																		no									yes	trad	spritual	herbs	no				no	no	no	no	no	no	no	no		no	s.finger	by patient
A415	m	43yrs	no																		no									yes	trad	spritual	herbs	no				no	no	no	no	yes	yes	yes	yes		no	s.cup	by patient
A416	f	19yrs	no																		no									yes	trad	n.spritual	herb&other	no				no	no	no	no	yes	yes	no	no		no	s.finger	by patient
A417	m	42yrs	no																		no									yes	trad	n.spritual	herbs	no				no	no	no	no	yes	yes	no	no		no	s.finger	by patient
A418	m	45yrs	no																		no									yes	trad	n.spritual	herbs	no				no	no	no	no	no	no	no	no		no	s.finger	by patient
A419	m	27yrs	no																		yes	2011-05-01	bovine	7yrs	m	suspect	moderate	12000	7000	yes	trad	n.spritual	herbs	no				no	no	no	no	yes	yes	no	no		no	s.finger	by patient
A420	m	32yrs	no																		yes	2010-02-01	equine	7yrs	f	rabid	sever	1800	1800	yes	trad	n.spritual	herbs	no				no	no	no	no	no	no	no	no		no	s.finger	by patient
A421	m	31yrs	no																		no									yes	trad	spritual	herbs	no				no	no	no	no	yes	yes	no	no		no	s.finger	by patient
A422	m	29yrs	no																		no									yes	trad	n.spritual	herb&other	no				no	no	no	no	yes	yes	no	no		no	s.finger	by patient
A423	m	28yrs	no																		no									yes	trad	n.spritual	herbs	no				no	no	no	no	yes	yes	no	no		no	s.finger	by patient
A424	m	38yrs	no																		no									yes	trad	n.spritual	herbs	no				no	no	no	no	yes	yes	yes	yes		no	s.finger	by patient
A425	f	20yrs	no																		no									yes	trad	n.spritual	herbs	no				no	no	no	no	yes	yes	no	no		no	s.finger	by patient
A426	m	32yrs	yes	n.bleeding	suspected	2011-03-01	32yrs	m	na	trad	survive						50	60	50		no									yes	trad	n.spritual	herbs	yes	no	no	yes	no	no	no	no	yes	yes	no	no		no	s.finger	by patient
A427	m	29yrs	no																		no									yes	trad	n.spritual	herbs	no				no	no	no	no	no	no	no	no		no	don.t	by patient
A428	m	45yrs	no																		no									yes	trad	n.spritual	herbs	no				no	no	no	no	yes	yes	no	no		no	s.finger	by patient
A429	m	32yrs	no																		no									yes	trad	spritual	herbs	no				no	no	no	no	no	no	no	no		no	s.finger	by patient
A430	m	34yrs	no																		no									yes	trad	n.spritual	herbs	no				no	no	no	no	yes	yes	yes	yes		no	s.cup	by patient
A431	m	41yrs	yes	open w	suspected	2010-04-01	17yrs	m	leg	PEP	survive	17	1000	75 days	580	340					yes	2010-04-01	bovine	8yrs	f	suspect	moderate	9000	9000	yes	trad	n.spritual	herbs	no				no	no	no	no	yes	yes	no	no		no	s.finger	by patient
A432	m	23yrs	no																		no									yes	trad	spritual	herb&other	no				no	no	no	no	yes	yes	no	no		no	s.finger	by patient
A433	m	34yrs	yes	n.bleeding	suspected	2011-09-01	12yrs	m	na	trad	survive						50	60	50	50	no									yes	trad	n.spritual	herbs	yes	no	no	yes	no	no	no	no	yes	yes	no	no	yes	no	s.finger	by patient
A434	m	28yrs	no																		no									yes	trad	n.spritual	herbs	no				no	no	no	no	yes	yes	no	no		no	s.finger	by patient
A435	m	64yrs	no																		no									yes	trad	n.spritual	herbs	no				no	no	no	no	yes	yes	no	no		no	s.finger	by patient
A436	m	23yrs	no																		no									yes	trad	n.spritual	herb&other	no				no	no	no	no	yes	yes	no	no		no	s.finger	by patient
A437	m	35yrs	yes	n.bleeding	suspected	2012-11-01	30yrs	f	na	trad	survive								20	20	yes	2012-09-01	bovine	3yrs	f	suspect	moderate	5000	4000	yes	trad	n.spritual	herbs	yes	no	no	yes	no	no	no	no	yes	yes	no	no	yes	no	s.finger	by patient
A438	m	55yrs	yes	n.bleeding	suspected	2012-11-01	22yrs	m	na	trad	survive						50	100	50		yes	2012-11-01	bovine	11yrs	m	suspect	sever	20000	12000	yes	trad	n.spritual	herbs	yes	no	no	yes	no	no	no	no	yes	yes	no	no	yes	no	s.finger	by patient
				n.bleeding	suspected	2012-11-01	11yrs	f	na	trad	survive						50	100	50			2012-11-01	equine	3yrs	f	rabid	moderate	1600	1600
A439	m	51yrs	yes	n.bleeding	suspected	2012-12-01	35yrs	f	na	trad	survive						50	60	10		no									yes	trad	n.spritual	herbs	yes	no	no	yes	no	no	no	no	yes	yes	no	no	yes	no	s.finger	by patient
A440	m	35yrs	yes	n.bleeding	suspected	2010-09-01	18yrs	f	na	trad	survive						20	20	10		no									yes	trad	n.spritual	herb&other	yes	no	no	yes	no	no	no	no	yes	yes	no	no	yes	no	s.finger	by patient
				n.bleeding	suspected	2010-09-01	35yrs	m	na	trad	survive						20	20	10
A441	m	56yrs	no																		no									yes	trad	n.spritual	herbs	no				no	no	no	no	yes	yes	no	no		no	s.cup	by patient
A442	m	28yrs	no																		no									yes	trad	spritual	herbs	no				no	no	no	no	no	no	no	no		no	don.t	by patient
A443	m	44yrs	yes	n.bleeding	suspected	2010-03-01	30yrs	f	na	trad	survive						40	60	30		no									yes	trad	n.spritual	herbs	yes	no	no	yes	no	no	no	no	no	no	no	no	no	no	s.finger	by patient
A444	m	28yrs	no																		no									yes	trad	n.spritual	herb&other	no				no	no	no	no	yes	yes	yes	yes		no	s.cup	by patient
A445	m	49yrs	no																		no									yes	trad	n.spritual	herbs	no				no	no	no	no	yes	yes	yes	yes		no	s.finger	by patient
A446	m	46yrs	no																		no									yes	trad	n.spritual	herbs	no				no	no	no	no	yes	yes	yes	yes		no	s.cup	by patient
A447	m	38yrs	no																		no									yes	trad	n.spritual	herb&other	no				no	no	no	no	yes	yes	yes	yes		no	s.cup	by patient
A448	m	45yrs	yes	n.bleeding	suspected	2011-10-01	22yrs	m	na	trad	survive						50	60	40		no									yes	trad	n.spritual	herbs	yes	no	no	yes	no	no	no	no	yes	yes	no	no	yes	no	s.finger	by patient
				n.bleeding	suspected	2011-10-01	18yrs	m	na	trad	survive						50	60	40
A449	m	32yrs	yes	n.bleeding	suspected	2011-09-01	32yrs	m	na	trad	survive						50	60	40		no									yes	trad	n.spritual	herbs	yes	no	no	yes	no	no	no	no	yes	yes	no	no	yes	no	s.finger	by patient
A450	m	35yrs	yes	n.bleeding	suspected	2011-07-01	27yrs	f	na	trad	survive						50		40		no									yes	trad	n.spritual	herbs	yes	no	no	yes	no	no	no	no	yes	yes	no	no	no	no	s.cup	by patient
A451	m	24yrs	no																		no									yes	trad	n.spritual	herbs	no				no	no	no	no	yes	yes	yes	yes		no	s.cup	by patient
A452	m	24yrs	no																		no									yes	trad	n.spritual	herbs	no				no	no	no	no	no	no	no	no		no	s.cup	by patient
A453	m	45yrs	yes	n.bleeding	suspected	2011-07-01	35yrs	f	na	trad	survive						50	60	40		no									yes	trad	n.spritual	herbs	yes	no	no	yes	no	no	no	no	yes	yes	no	no	yes	no	s.finger	by patient
A454	m	28yrs	no																		no									yes	trad	n.spritual	herbs	no				no	no	no	no	yes	yes	no	no		no	s.finger	by patient
A455	m	60yrs	no																		no									yes	trad	n.spritual	herb&other	no				no	no	no	no	yes	yes	no	no		no	s.finger	by patient
A456	m	58yrs	yes	n.bleeding	suspected	2012-12-01	48yrs	f	na	trad	survive						50	100	60	60	no									yes	trad	n.spritual	herbs	yes	no	no	yes	no	no	no	no	no	no	no	no	yes	no	s.finger	by patient
A457	m	60yrs	no																		no									yes	trad	n.spritual	herbs	no				no	no	no	no	yes	yes	no	no		no	s.finger	by patient
A458	f	32yrs	no																		no									yes	trad	n.spritual	herbs	no				no	no	no	no	yes	yes	no	no		no	s.finger	by patient
A459	m	42yrs	no																		no									yes	trad	n.spritual	herbs	no				no	no	no	no	yes	yes	no	no		no	s.finger	by patient
A460	m	31yrs	no																		no									yes	trad	n.spritual	herbs	no				no	no	no	no	yes	yes	no	no		no	s.finger	by patient
A461	m	26yrs	no																		no									yes	trad	n.spritual	herbs	no				no	no	no	no	yes	yes	no	no		no	s.finger	by patient
A462	m	35yrs	no																		no									yes	trad	n.spritual	herbs	no				no	no	no	no	no	no	no	no		no	s.finger	by patient
A463	m	38yrs	yes	n.bleeding	suspected	2011-12-01	38yrs	m	na	trad	survive						20	50	40		no									yes	trad	n.spritual	herb&other	yes	yes	no	no	no	no	no	no	no	no	yes	yes	yes	yes	s.finger	by patient
A464	m	36yrs	no																		no									yes	trad	n.spritual	herbs	no				no	no	no	no	yes	yes	no	no		no	s.finger	by patient
A465	m	30yrs	yes	n.bleeding	suspected	2010-09-01	30yrs	m	na	trad	survive						20	80	40		no									yes	trad	n.spritual	herbs	yes	no	no	yes	no	no	no	no	yes	yes	yes	yes	yes	no	s.finger	by patient
A466	m	75yrs	yes	n.bleeding	suspected	2010-11-01	18yrs	f	na	trad	survive						20	50	40		yes	2010-11-01	bovine	7yrs	m	suspect	moderate	20000	10000	yes	trad	n.spritual	herbs	yes	no	no	yes	no	no	no	no	yes	yes	no	no		no	s.finger	by patient
				n.bleeding	suspected	2010-11-01	20yrs	f	na	trad	survive						20	50	40
				n.bleeding	suspected	2010-11-01	16yrs	f	na	trad	survive						20	50	40
				n.bleeding	suspected	2010-11-01	22yrs	f	na	trad	survive						20	50	40
A467	m	29yrs	yes	n.bleeding	suspected	2011-12-01	25yrs	f	na	trad	survive						50	50	60	60	no									yes	trad	n.spritual	herbs	yes	no	no	yes	no	no	no	no	no	no	no	no		no	s.finger	by patient
A468	m	25yrs	no																		no									yes	trad	n.spritual	herbs	no				no	no	no	no	yes	yes	yes	yes		no	s.finger	by patient
A469	m	45yrs	no																		no									yes	trad	spritual	herbs	no				no	no	no	no	no	no	no	no		no	s.finger	by patient
A470	m	35yrs	no																		no									yes	trad	n.spritual	herbs	no				no	no	no	no	no	no	no	no		no	s.finger	by patient
A471	m	30yrs	no																		no									yes	trad	n.spritual	herbs	no				no	no	no	no	yes	yes	no	no		no	s.finger	by patient
A472	m	40yrs	no																		no									yes	trad	n.spritual	herbs	no				no	no	no	no	yes	yes	no	no		no	s.finger	by patient
A473	m	40yrs	no																		no									yes	trad	n.spritual	herbs	no				no	no	no	no	yes	yes	no	no		no	s.finger	by patient
A474	m	45yrs	no																		no									yes	trad	n.spritual	herbs	no				no	no	no	no	no	no	no	no		no	s.finger	by patient
A475	m	40yrs	no																		no									yes	trad	n.spritual	herbs	no				no	no	no	no	no	no	no	no		no	s.finger	by patient
A476	m	32yrs	no																		no									yes	trad	n.spritual	herbs	no				no	no	no	no	yes	yes	no	no		no	s.finger	by patient
A477	m	37yrs	no																		no									yes	trad	n.spritual	herbs	no				no	no	no	no	yes	yes	no	no		no	s.finger	by patient
A478	m	36yrs	no																		no									yes	trad	n.spritual	herbs	no				no	no	no	no	yes	yes	no	no		no	s.finger	by patient
A479	m	63yrs	no																		no									yes	trad	n.spritual	herbs	no				no	no	no	no	yes	yes	no	no		no	s.finger	by patient
A480	m	40yrs	no																		no									yes	trad	n.spritual	herbs	no				no	no	no	no	yes	yes	no	no		no	s.finger	by patient
A481	m	23yrs	no																		no									yes	trad	n.spritual	herbs	no				no	no	no	no	yes	yes	no	no		no	s.finger	by patient
A482	m	45yrs	yes	n.bleeding	suspected	2010-11-01	20yrs	f	na	trad	survive						50	50	50		no									yes	trad	n.spritual	herbs	yes	no	no	yes	no	no	no	no	yes	yes	no	no	yes	no	s.finger	by patient
				n.bleeding	suspected	2010-11-01	18yrs	m	na	trad	survive						50	50	50
				n.bleeding	suspected	2010-11-01	11yrs	m	na	trad	survive						50	50	50
A483	m	43yrs	no																		no									yes	trad	n.spritual	herbs	no				no	no	no	no	yes	yes	no	no		no	s.finger	by patient
A484	m	57yrs	no																		no									yes	trad	n.spritual	herbs	no				no	no	no	no	yes	yes	no	no		no	s.finger	by patient
A485	m	26yrs	no																		no									yes	trad	n.spritual	herb&other	no				no	no	no	no	no	no	no	no		no	s.cup	by patient
A486	m	35yrs	yes	n.bleeding	suspected	2012-12-01	11yrs	m	na	trad	survive						50		60		no									yes	trad	n.spritual	herbs	yes	no	no	yes	no	no	no	no	yes	yes	no	no	yes	no	s.finger	by patient
				n.bleeding	suspected	2012-12-01	8yrs	m	na	trad	survive						50	100	60
				n.bleeding	suspected	2012-12-01	35yrs	m	na	trad	survive						50		60
A487	m	60yrs	no																		no									yes	trad	n.spritual	herbs	no				no	no	no	no	no	no	no	no		no	s.finger	by patient
A488	m	62yrs	yes	n.bleeding	suspected	2012-09-01	19yrs	m	na	trad	survive						60	100	60		no									yes	trad	n.spritual	herbs	yes	no	no	yes	no	no	no	no	yes	yes	no	no	yes	no	s.finger	by patient
A489	m	35yrs	no																		no									yes	trad	n.spritual	herbs	no				no	no	no	no	yes	yes	no	no		no	s.cup	by patient
A490	m	48yrs	yes	n.bleeding	suspected	2011-03-01	25yrs	f	na	trad	survive						50	50	60		no									yes	trad	n.spritual	herbs	yes	no	no	yes	no	no	no	no	yes	yes	yes	yes	yes	no	s.finger	by patient
A491	m	38yrs	no																		no									yes	trad	n.spritual	herb&other	no				no	no	no	no	yes	yes	no	no		no	s.finger	by patient
A492	m	74yrs	no																		no									yes	trad	n.spritual	herb&other	no				no	no	no	no	yes	yes	no	no		no	s.cup	by patient
A493	m	40yrs	yes	n.bleeding	suspected	2012-08-01	15yrs	f	na	trad	survive						50	60	40		no									yes	trad	n.spritual	herbs	yes	no	no	yes	no	no	no	no	yes	yes	no	no	yes	no	s.finger	by patient
				n.bleeding	suspected	2012-08-01	20yrs	m	na	trad	survive						50	60	40
A494	m	27yrs	no																		no									yes	trad	n.spritual	herb&other	no				no	no	no	no	yes	yes	no	no		no	s.finger	by patient
A495	m	35yrs	no																		no									yes	trad	n.spritual	herbs	no				no	no	no	no	yes	yes	no	no		no	s.finger	by patient
A496	m	29yrs	yes	n.bleeding	suspected	2011-03-01	29yrs	m	na	trad	survive						50	60	40		no									yes	trad	n.spritual	herb&other	yes	no	no	yes	no	no	no	no	yes	yes	no	no	yes	no	s.finger	by patient
A497	m	33yrs	no																		no									yes	trad	n.spritual	herbs	no				no	no	no	no	yes	yes	yes	yes		no	s.finger	by patient
A498	m	80yrs	yes	open w	suspected	2010-07-01	30yrs	m	hand	trad	died			180 days	6500	2500	20	80	60	60	no									yes	trad	n.spritual	herbs	yes	no	yes	no	no	no	no	no	no	no	no	no	yes	no	s.finger	by patient
A499	m	27yrs	yes	n.bleeding	suspected	2012-10-01	27yrs	m	na	trad	survive						50	50			no									yes	trad	n.spritual	herbs	yes	no	no	yes	no	no	no	no	yes	yes	no	no	yes	no	s.finger	by patient
A500	m	21yrs	no																		no									yes	trad	n.spritual	herbs	no				no	no	no	no	yes	yes	no	no		no	s.finger	by patient
A501	m	40yrs	no																		yes	2010-04-01	bovine	5yrs	f	suspect	moderate	7000	7000	yes	trad	n.spritual	herbs	no				no	no	no	no	no	no	no	no		no	s.finger	by patient
A502	f	47yrs	yes	n.bleeding	suspected	2010-10-01	20yrs	f	na	trad	survive						40	80	30		no									yes	trad	n.spritual	herbs	yes	no	no	yes	no	no	no	no	yes	yes	no	no	yes	no	s.finger	by patient
A503	m	66yrs	no																		no									yes	trad	n.spritual	herbs	no				no	no	no	no	yes	yes	no	no		no	s.finger	by patient
A504	m	39yrs	no																		no									yes	trad	n.spritual	herbs	no				no	no	no	no	yes	yes	no	no		no	s.finger	by patient
A505	m	30yrs	no																		no									yes	trad	n.spritual	herbs	no				no	no	no	no	yes	yes	no	no		no	s.cup	by patient
A506	f	25yrs	yes	open w	suspected	2011-11-01	25yrs	f	leg	PEP	survive	17	1320	100 days	800	1200					no									yes	trad	n.spritual	herb&other	no				no	no	no	no	yes	yes	no	no		no	s.finger	by patient
A507	m	25yrs	no																		no									yes	trad	n.spritual	herbs	no				no	no	no	no	yes	yes	no	no		no	s.finger	by patient
A508	m	35yrs	no																		no									yes	trad	n.spritual	herbs	no				no	no	no	no	yes	yes	no	no		no	s.finger	by patient
A509	m	45yrs	no																		no									yes	trad	n.spritual	herbs	no				no	no	no	no	no	no	no	no		no	s.finger	by patient
A510	m	50yrs	yes	open w	suspected	2010-06-01	42yrs	f	leg	PEP	died	5	2350	60 days	1000	4500					no									yes	trad	n.spritual	herbs	no				no	no	no	no	yes	yes	no	no		no	s.finger	by patient
A511	m	45yrs	yes	open w	suspected	2010-11-01	39yrs	f	leg	trad	died			90 days			20	80	30		no									yes	trad	n.spritual	herbs	yes	no	no	yes	no	no	no	no	no	no	no	no	yes	no	s.finger	by patient
				open w	suspected	2010-11-01	18yrs	m	leg	PEP	survive	14	1220	120 days		250
A512	m	30yrs	yes	n.bleeding	suspected	2010-05-01	30yrs	m	na	trad	survive						20	100	20		no									yes	trad	n.spritual	herbs	yes	no	no	yes	no	no	no	no	no	no	no	no	yes	no	s.finger	by patient
A513	m	78yrs	no																		no									yes	trad	n.spritual	herbs	no				no	no	no	no	no	no	no	no		no	s.finger	by patient
A514	m	28yrs	no																		no									yes	trad	n.spritual	herbs	no				no	no	no	no	yes	yes	no	no		no	s.finger	by patient
A515	m	36yrs	no																		no									yes	trad	n.spritual	herbs	no				no	no	no	no	yes	yes	no	no		no	s.finger	by patient
A516	m	27yrs	no																		no									yes	trad	n.spritual	herb&other	no				no	no	no	no	no	no	no	no		no	s.finger	by patient
A517	m	69yrs	no																		no									yes	trad	n.spritual	herbs	no				no	no	no	no	yes	yes	no	no		no	s.cup	by patient
A518	m	32yrs	no																		no									yes	trad	n.spritual	herb&other	no				no	no	no	no	yes	yes	no	no		no	s.finger	by patient
A519	m	37yrs	no																		yes	2010-09-01	bovine	4yrs	f	suspect	moderate	8000	3000	yes	trad	n.spritual	herbs	no				no	no	no	no	yes	yes	no	no		no	s.finger	by patient
A520	m	46yrs	yes	n.bleeding	suspected	2011-02-01	46yrs	m	na	trad	survive						30	70			no									yes	trad	n.spritual	herbs	yes	no	no	yes	no	no	no	no	yes	yes	no	no	yes	no	s.finger	by patient
A521	m	45yrs	yes	open w	suspected	2011-01-01	20yrs	m	hand	PEP	survive	17	1400	68 days	1200	850					no									yes	trad	n.spritual	herb&other	no				no	no	no	no	yes	yes	no	no		no	s.finger	by patient
A522	m	39yrs	no																		no									yes	trad	n.spritual	herbs	no				no	no	no	no	yes	yes	no	no		no	s.finger	by patient
A523	m	57yrs	no																		no									yes	trad	n.spritual	herbs	no				no	no	no	no	yes	yes	no	no		no	s.finger	by patient
A524	m	50yrs	no																		no									yes	trad	n.spritual	herb&other	no				no	no	no	no	yes	yes	yes	yes		no	s.finger	by patient
A525	m	27yrs	no																		no									yes	trad	n.spritual	herbs	no				no	no	no	no	yes	yes	no	no		no	s.finger	by patient
A526	m	57yrs	yes	n.bleeding	suspected	2012-09-01	42yrs	f	na	trad	survive						50	50			no									yes	trad	n.spritual	herbs	yes	no	no	yes	no	no	no	no	yes	yes	no	no	yes	no	s.cup	by patient
				n.bleeding	suspected	2012-09-01	18yrs	f	na	trad	survive						50	50
A527	m	60yrs	no																		no									yes	trad	n.spritual	herb&other	no				no	no	no	no	yes	yes	no	no		no	s.finger	by patient
A528	m	35yrs	no																		no									yes	trad	n.spritual	herb&other	no				no	no	no	no	yes	yes	no	no		no	s.finger	by patient
A529	m	63yrs	no																		no									yes	trad	n.spritual	herb&other	no				no	no	no	no	yes	yes	no	no		no	s.cup	by patient
A530	m	35yrs	no																		no									yes	trad	n.spritual	herbs	no				no	no	no	no	no	no	no	no		no	s.finger	by patient
A531	m	50yrs	no																		no									yes	trad	n.spritual	herb&other	no				no	no	no	no	no	no	no	no		no	s.finger	by patient
A532	m	58yrs	no																		no									yes	trad	n.spritual	herbs	no				no	no	no	no	yes	yes	no	no		no	s.finger	by patient
A533	m	66yrs	yes	n.bleeding	suspected	2012-09-01	66yrs	m	na	trad	survive						80	100	30		no									yes	trad	n.spritual	herbs	yes	no	no	yes	no	no	no	no	yes	yes	no	no	yes	no	s.finger	by patient
				n.bleeding	suspected	2012-09-01	35yrs	m	na	trad	survive						80	100	30
A534	f	25yrs	no																		no									yes	trad	n.spritual	herbs	no				no	no	no	no	yes	yes	no	no		no	s.finger	by patient
A535	m	65yrs	no																		no									yes	trad	n.spritual	herbs	no				no	no	no	no	yes	yes	no	no		no	s.finger	by patient
A536	m	32yrs	no																		no									yes	trad	n.spritual	herbs	no				no	no	no	no	yes	yes	no	no		no	s.cup	by patient
A537	m	27yrs	no																		no									yes	trad	n.spritual	herbs	no				no	no	no	no	yes	yes	no	no		no	s.finger	by patient
A538	m	55yrs	no																		no									yes	trad	n.spritual	herbs	no				no	no	no	no	no	no	no	no		no	s.finger	by patient
A539	m	47yrs	no																		no									yes	trad	n.spritual	herbs	no				no	no	no	no	yes	yes	no	no		no	s.finger	by patient
A540	m	55yrs	no																		no									yes	trad	n.spritual	herbs	no				no	no	no	no	yes	yes	yes	yes		no	s.finger	by patient
A541	f	30yrs	yes	bleeding S.	suspected	2012-12-01	30yrs	f	hand	PEP	survive	17	81	70 days							no									yes	trad	n.spritual	herb&other	no				no	no	yes	no	no	no	no	no		no	s.finger	by patient
A542	m	42yrs	yes	n.bleeding	suspected	2010-01-01	42yrs	m	na	trad	survive						20		10		no									yes	trad	n.spritual	herbs	yes	no	no	yes	no	no	no	no	no	no	no	no	yes	no	s.finger	by patient
				n.bleeding	suspected	2010-01-01	9yrs	m	na	trad	survive						20		10
A543	m	50yrs	no																		yes	2011-03-01	equine	9yrs	f	rabid	moderate	2500	2500	yes	trad	mixed	herbs	no				no	no	no	no	yes	yes	no	no		yes	s.finger	by patient
A544	m	35yrs	no																		no									yes	trad	n.spritual	herb&other	no				no	no	no	no	yes	yes	yes	yes		no	s.finger	by patient
A545	f	40yrs	no																		no									yes	trad	n.spritual	herbs	no				no	no	no	no	yes	yes	yes	yes		no	s.finger	by patient
A546	f	64yrs	yes	n.bleeding	suspected	2010-11-01	23yrs	m	na	trad	survive						60	100	20		no									yes	trad	n.spritual	herbs	yes	no	no	yes	no	no	no	no	no	no	no	no	yes	no	s.finger	by patient
				n.bleeding	suspected	2010-11-01	40yrs	f	na	trad	survive						60	100	20
				n.bleeding	suspected	2010-11-01	14yrs	m	na	trad	survive						60	100	20	20
				n.bleeding	suspected	2010-11-01	38yrs	f	na	trad	survive						60	100	20
A547	m	30yrs	no																		no									yes	trad	n.spritual	herbs	no				no	no	no	no	yes	yes	yes	yes		no	s.cup	by patient
A548	m	40yrs	yes	n.bleeding	suspected	2010-09-01	40yrs	m	na	trad	survive						50	100	10		no									yes	trad	n.spritual	herbs	yes	no	no	yes	no	no	no	no	no	no	no	no	yes	no	s.cup	by patient
A549	m	38yrs	yes	n.bleeding	suspected	2010-12-01	7yrs	f	na	trad	survive						50	60	10	10	no									yes	trad	n.spritual	herbs	yes	no	no	yes	no	no	no	no	no	no	no	no	yes	no	s.finger	by patient
A550	f	37yrs	no																		no									yes	trad	spritual	herbs	no				no	no	no	no	yes	yes	yes	yes		no	s.finger	by patient
A551	m	42yrs	no																		no									yes	trad	n.spritual	herbs	no				no	no	no	no	no	no	no	no		no	s.finger	by patient
A552	m	54yrs	no																		no									yes	trad	n.spritual	herbs	no				no	no	no	no	yes	yes	yes	yes		no	s.finger	by patient
A553	m	51yrs	no																		no									yes	trad	spritual	herbs	no				no	no	no	no	no	no	no	no		no	s.finger	by patient
A554	m	43yrs	no																		no									yes	trad	n.spritual	herbs	no				no	no	no	no	yes	yes	no	no		no	s.finger	by patient
A555	m	37yrs	yes	n.bleeding	suspected	2012-09-01	37yrs	m	na	trad	survive						50	100	10		no									yes	trad	n.spritual	herbs	yes	no	no	yes	no	no	no	no	yes	yes	no	no	yes	no	s.finger	by patient
A556	m	30yrs	no																		no									yes	trad	n.spritual	herbs	no				no	no	no	no	no	no	no	no		no	s.finger	by patient
A557	m	50yrs	no																		no									yes	trad	n.spritual	herbs	no				no	no	no	no	yes	yes	no	no		no	s.finger	by patient
A558	m	48yrs	yes	n.bleeding	suspected	2012-09-01	48yrs	m	na	trad	survive						50	70	20		no									yes	trad	n.spritual	herb&other	yes	no	no	yes	no	no	no	no	yes	yes	no	no	yes	no	s.finger	by patient
				n.bleeding	suspected	2012-09-01	14yrs	m	na	trad	survive						50	70	20
A559	m	32yrs	no																		no									yes	trad	spritual	herb&other	no				no	no	no	no	yes	yes	no	no		no	s.finger	by patient
A560	f	38yrs	no																		no									yes	trad	n.spritual	herbs	no				no	no	no	no	yes	yes	yes	yes		no	s.cup	by patient
A561	m	33yrs	no																		yes	2011-12-01	bovine	9yrs	m	suspect	moderate	18000	10000	yes	trad	n.spritual	herb&other	no				no	no	no	no	yes	yes	no	no		no	s.finger	by patient
A562	m	44yrs	yes	n.bleeding	suspected	2010-02-01	28yrs	m	na	trad	survive						20	40	20		yes	2010-12-01	bovine	7yrs	f	suspect	moderate	8500	5500	yes	trad	n.spritual	herb&other	yes	no	no	yes	no	no	no	no	yes	yes	no	no	yes	no	s.finger	by patient
				n.bleeding	suspected	2010-02-01	9yrs	f	na	trad	survive						20	40	20
A563	f	26yrs	no																		no									yes	trad	n.spritual	herbs	no				no	no	no	no	yes	yes	no	no		no	s.finger	by patient
A564	m	29yrs	no																		no									yes	trad	n.spritual	herb&other	no				no	no	no	no	no	no	no	no		no	s.finger	by patient
A565	m	30yrs	no																		no									yes	trad	spritual	herb&other	no				no	no	no	no	yes	yes	yes	yes		no	s.finger	by patient
A566	m	25yrs	no																		no									yes	trad	n.spritual	herbs	no				no	no	no	no	yes	yes	no	no		no	s.finger	by patient
A567	m	32yrs	no																		no									yes	trad	spritual	herb&other	no				no	no	no	no	yes	yes	no	no		no	s.finger	by patient
A568	m	36yrs	no																		no									yes	trad	n.spritual	herbs	no				no	no	no	no	no	no	no	no		no	s.finger	by patient
A569	m	34yrs	yes	open w	suspected	2011-12-01	20yrs	m	leg	PEP	survive	17	1180	80 days	450	420					no									yes	trad	n.spritual	herbs	yes	no	no	yes	no	no	no	no	yes	yes	no	no	yes	no	s.finger	by patient
				n.bleeding	suspected	2011-12-01	11yrs	f	na	trad	survive						20	50	20	20
A570	m	41yrs	no																		no									yes	trad	n.spritual	herbs	no				no	no	no	no	yes	yes	no	no		no	s.finger	by patient
A571	m	31yrs	no																		no									yes	trad	n.spritual	herbs	no				no	no	no	no	yes	yes	yes	yes		no	s.finger	by patient
A572	m	21yrs	no																		no									yes	trad	n.spritual	herb&other	no				no	no	no	no	no	no	no	no		no	s.finger	by patient
A573	m	23yrs	no																		no									yes	trad	n.spritual	herbs	no				no	no	no	no	no	no	no	no		no	s.finger	by patient
A574	m	27yrs	no																		no									yes	trad	n.spritual	herbs	no				no	no	no	no	no	no	no	no		no	s.finger	by patient
A575	m	27yrs	no																		no									yes	trad	n.spritual	herbs	no				no	no	no	no	no	no	no	no		no	s.finger	by patient
A576	m	41yrs	yes	n.bleeding	suspected	2012-09-01	17yrs	m	na	trad	survive						50	100	20		no									yes	trad	n.spritual	herbs	yes	no	no	yes	no	no	no	no	yes	yes	no	no	yes	no	s.finger	by patient
				n.bleeding	suspected	2012-09-01	15yrs	f	na	trad	survive						50	100	20
				n.bleeding	suspected	2012-09-01	11yrs	f	na	trad	survive						50	100	20
A577	m	35yrs	no																		no									yes	trad	n.spritual	herbs	no				no	no	no	no	yes	yes	no	no		no	s.finger	by patient
A578	f	26yrs	no																		no									yes	trad	n.spritual	herbs	no				no	no	no	no	no	no	no	no		no	s.finger	by patient
A579	m	36yrs	yes	n.bleeding	suspected	2011-11-01	9yrs	f	na	trad	survive						50	60	20	20	no									yes	trad	n.spritual	herbs	yes	no	no	yes	no	no	no	no	yes	yes	no	no	yes	no	s.finger	by patient
A580	m	19yrs	no																		no									yes	trad	spritual	herbs	no				no	no	no	no	yes	yes	no	no		no	s.finger	by patient
A581	m	55yrs	no																		no									yes	trad	n.spritual	herbs	no				no	no	no	no	yes	yes	yes	yes		no	s.finger	by patient
A582	m	40yrs	yes	n.bleeding	suspected	2010-11-01	25yrs	m	na	trad	survive						50	50			no									yes	trad	n.spritual	herbs	yes	no	no	yes	no	no	no	no	yes	yes	no	no	yes	no	s.cup	by patient
A583	m	45yrs	no																		no									yes	trad	n.spritual	herbs	no				no	no	no	no	yes	yes	yes	yes		no	s.finger	by healers
A584	m	46yrs	yes	bleeding S.	suspected	2010-02-01	18yrs	m	face	PEP&trad	survive	17	117	60 days	300	600	30	90			yes	2010-02-01	bovine	2yrs	m	suspect	moderate	3000	3000	yes	trad	n.spritual	herbs	yes	no	no	yes	no	no	yes	no	no	no	no	no	yes	no	s.finger	by patient
A585	m	45yrs	no																		no									yes	trad	n.spritual	herbs	no				no	no	no	no	yes	yes	yes	yes		no	s.finger	by patient
A586	m	55yrs	no																		no									yes	trad	n.spritual	herbs	no				no	no	no	no	yes	yes	yes	yes		no	s.finger	by patient
A587	m	45yrs	no																		no									yes	trad	n.spritual	herbs	no				no	no	no	no	no	no	no	no		no	s.finger	by patient
A588	m	34yrs	no																		yes	2011-06-01	bovine	5yrs	f	suspect	sever	14000	10000	yes	trad	n.spritual	herbs	no				no	no	no	no	yes	yes	yes	yes		no	s.finger	by patient
																						2011-06-01	bovine	4yrs	m	suspect	sever	10000	7500
A589	m	40yrs	no																		no									yes	trad	n.spritual	herbs	no				no	no	no	no	no	no	no	no		no	s.finger	by patient
A590	f	53yrs	no																		no									yes	trad	n.spritual	herbs	no				no	no	no	no	no	no	no	no		no	s.finger	by patient
A591	m	45yrs	no																		no									yes	trad	n.spritual	herbs	no				no	no	no	no	yes	yes	yes	yes		no	s.finger	by patient
A592	m	46yrs	no																		no									yes	trad	n.spritual	herb&other	no				no	no	no	no	yes	yes	no	no		no	s.finger	by patient
A593	m	45yrs	no																		no									yes	trad	n.spritual	herbs	no				no	no	no	no	yes	yes	yes	yes		no	s.finger	by patient
A594	m	65yrs	no																		no									yes	trad	spritual	herbs	no				no	no	no	no	yes	yes	yes	yes		no	s.finger	by patient
A595	f	35yrs	no																		no									yes	trad	n.spritual	herbs	no				no	no	no	no	yes	yes	yes	yes		no	s.finger	by patient
A596	m	62yrs	no																		no									yes	trad	n.spritual	herbs	no				no	no	no	no	yes	yes	no	no		no	s.finger	by patient
A597	m	47yrs	no																		no									yes	trad	n.spritual	herbs	no				no	no	no	no	yes	yes	no	no		no	s.finger	by patient
A598	m	63yrs	no																		no									yes	trad	spritual	herbs	no				no	no	no	no	no	no	no	no		no	s.finger	by patient
A599	f	40yrs	yes	n.bleeding	suspected	2011-05-01	40yrs	f	na	trad	survive						50	100	10		no									yes	trad	n.spritual	herbs	yes	no	no	yes	no	no	no	no	yes	yes	no	no	yes	no	s.finger	by patient
				n.bleeding	suspected	2011-05-01	17yrs	m	na	trad	survive						50	100	10
A600	m	52yrs	no																		no									yes	trad	n.spritual	herb&other	no				no	no	no	no	yes	yes	no	no		no	s.cup	by patient
A601	m	45yrs	no																		no									yes	trad	n.spritual	herbs	no				no	no	no	no	yes	yes	no	no		no	s.finger	by patient
A602	m	30yrs	yes	n.bleeding	suspected	2011-05-01	30yrs	m	na	trad	survive						50	100	10		no									yes	trad	n.spritual	herbs	yes	no	no	yes	no	no	no	no	yes	yes	no	no	no	no	s.finger	by patient
A603	m	45yrs	no																		no									yes	trad	n.spritual	herbs	no				no	no	no	no	yes	yes	no	no		no	s.finger	by patient
A604	m	74yrs	yes	n.bleeding	suspected	2011-02-01	14yrs	m	na	trad	survive						50	100			no									yes	trad	n.spritual	herbs	yes	no	no	yes	no	no	no	no	yes	yes	no	no	yes	no	s.finger	by patient
				n.bleeding	suspected	2011-02-01	18yrs	m	na	trad	survive						50	100
A605	m	40yrs	no																		no									yes	trad	n.spritual	herbs	no				no	no	no	no	yes	yes	yes	yes		no	s.finger	by patient
A606	m	44yrs	no																		no									yes	trad	n.spritual	herbs	no				no	no	no	no	yes	yes	no	no		no	s.finger	by patient
A607	m	60yrs	no																		no									yes	trad	n.spritual	herbs	no				no	no	no	no	yes	yes	no	no		no	s.finger	by patient
A608	m	23yrs	no																		no									yes	trad	n.spritual	herbs	no				no	no	no	no	no	no	no	no		no	s.finger	by patient
A609	m	40yrs	yes	open w	suspected	2011-01-01	18yrs	m	leg	PEP	survive	17	1200	104 days	600	1050					no									yes	trad	n.spritual	herbs	no				no	no	no	no	yes	yes	no	no		no	s.finger	by patient
A610	m	26yrs	yes	n.bleeding	suspected	2011-04-01	20yrs	f	na	trad	survive						50	80			no									yes	trad	n.spritual	herbs	yes	no	no	yes	no	no	no	no	yes	yes	yes	yes	no	no	s.finger	by patient
A611	m	45yrs	no																		no									yes	trad	n.spritual	herb&other	no				no	no	no	no	no	no	no	no		yes	s.finger	by patient
A612	m	32yrs	yes	n.bleeding	suspected	2011-02-01	17yrs	m	na	trad	survive						50	60	10		no									yes	trad	n.spritual	herbs	yes	no	no	yes	no	no	no	no	no	no	no	no	no	no	s.finger	by patient
				n.bleeding	suspected	2011-02-01	12yrs	m	na	trad	survive						50	60	10
A613	m	48yrs	yes	n.bleeding	suspected	2012-10-01	50yrs	f	na	trad	survive						50	60			no									yes	trad	n.spritual	herbs	yes	no	no	yes	no	no	no	no	no	no	no	no	yes	no	s.finger	by patient
				n.bleeding	suspected	2012-10-01	48yrs	m	na	trad	survive						50
A614	m	60yrs	no																		no									yes	trad	n.spritual	herb&other	no				no	no	no	no	no	no	no	no		no	s.finger	by patient
A615	f	70yrs	no																		yes	2012-11-01	bovine	2yrs	f	suspect	moderate	3000	3000	yes	trad	n.spritual	herb&other	no				no	no	no	no	no	no	no	no		no	don.t	by patient
A616	m	50yrs	yes	n.bleeding	suspected	2012-09-01	18yrs	m	na	trad	survive						60	100			no									yes	trad	n.spritual	herbs	yes	no	no	yes	no	no	no	no	no	no	no	no	yes	no	s.cup	by patient
				n.bleeding	suspected	2012-09-01	15yrs	m	na	trad	survive						60	100
				n.bleeding	suspected	2012-09-01	30yrs	m	na	trad	survive						60	100
				n.bleeding	suspected	2012-09-01	12yrs	f	na	trad	survive						60	100
A617	m	38yrs	no																		no									yes	trad	n.spritual	herb&other	no				no	no	no	no	yes	yes	yes	yes		no	s.cup	by patient
A618	m	58yrs	yes	n.bleeding	suspected	2010-03-01	28yrs	f	na	trad	survive						50	100	10		no									yes	trad	n.spritual	herb&other	yes	no	no	yes	no	no	no	no	yes	yes	yes	yes	yes	no	s.cup	by patient
				n.bleeding	suspected	2010-03-01	30yrs	f	na	trad	survive						50	100	10
A619	m	60yrs	yes	n.bleeding	suspected	2012-11-01	18yrs	f	na	trad	survive						50	100			yes	2012-11-01	bovine	4yrs	m	suspect	moderate	6000	3000	yes	trad	n.spritual	herbs	yes	no	no	yes	no	no	no	no	yes	yes	yes	yes	yes	no	s.cup	by patient
																						2012-11-01	bovine	3yrs	f	suspect	moderate	5000	2000
A620	m	50yrs	no																		no									yes	trad	n.spritual	herb&other	no				no	no	no	no	yes	yes	no	no		no	s.finger	by patient
A621	m	48yrs	no																		no									yes	trad	spritual	herbs	no				no	no	no	no	no	no	no	no		no	s.finger	by patient
A622	m	45yrs	yes	n.bleeding	suspected	2010-03-01	45yrs	m	na	trad	survive						30	50			no									yes	trad	n.spritual	herb&other	yes	no	no	yes	no	no	no	no	no	no	no	no	yes	no	s.finger	by patient
				n.bleeding	suspected	2010-03-01	38yrs	f	na	trad	survive						30	50
A623	m	63yrs	yes	n.bleeding	suspected	2011-04-01	63yrs	m	na	trad	survive						50	60			no									yes	trad	n.spritual	herbs	yes	no	no	yes	no	no	no	no	no	no	no	no	yes	no	s.finger	by patient
				open w	suspected	2011-04-01	12yrs	m	leg	PEP	survive	17	1350	75 days	450	640
				n.bleeding	suspected	2011-04-01	15yrs	m	na	trad	survive						50	60
				n.bleeding	suspected	2011-04-01	50yrs	f	na	trad	survive						50	60
A624	m	34yrs	yes	n.bleeding	suspected	2012-09-01	34yrs	m	na	trad	survive						50	100	14		no									yes	trad	n.spritual	herbs	yes	no	no	yes	no	no	no	no	no	no	no	no	no	no	s.finger	by patient
A625	m	45yrs	yes	n.bleeding	suspected	2012-09-01	45yrs	f	na	trad	survive						50	100			yes	2012-09-01	bovine	2yrs	m	suspect	moderate	2000	2000	yes	trad	n.spritual	herbs	yes	no	no	yes	no	no	no	no	yes	yes	yes	yes	yes	no	s.finger	by patient
				n.bleeding	suspected	2012-09-01	10yrs	m	na	trad	survive						50	100
				n.bleeding	suspected	2012-09-01	7yrs	f	na	trad	survive						50	100
A626	m	48yrs	no																		no									yes	trad	n.spritual	herbs	no				no	no	no	no	yes	yes	no	no		no	s.finger	by patient
A627	m	55yrs	yes	n.bleeding	suspected	2011-05-01	55yrs	m	na	trad	survive						50	100	10		no									yes	trad	n.spritual	herbs	yes	no	no	yes	no	no	no	no	yes	yes	no	no	yes	no	s.finger	by patient
				bleeding s.	suspected	2011-05-01	45yrs	f	leg	trad	survive						50	100	10
				bleeding s.	suspected	2011-05-01	15yrs	m	hand	trad	survive						50	100	10
A628	m	45yrs	no																		no									yes	trad	n.spritual	herbs	no				no	no	no	no	yes	yes	yes	yes		no	s.finger	by patient
A629	m	63yrs	yes	n.bleeding	suspected	2012-09-01	9yrs	f	na	trad	survive						50	100	10		no									yes	trad	n.spritual	herbs	yes	no	no	yes	no	no	no	no	yes	yes	no	no	yes	no	s.finger	by patient
				n.bleeding	suspected	2012-09-01	8yrs	f	na	trad	survive						50	100	10
				n.bleeding	suspected	2012-09-01	13yrs	m	na	trad	survive						50	100	10
A630	m	41yrs	yes	open w	suspected	2011-02-01	41yrs	m	na	PEP&trad	survive	14	950	65 days		200	50	100	10		no									yes	trad	n.spritual	herbs	yes	yes	yes	no	no	no	yes	no	no	no	no	no	yes	no	s.finger	by patient
A631	m	30yrs	yes	n.bleeding	suspected	2011-04-01	25yrs	f	na	trad	survive						50	80	10		no									yes	trad	spritual	herb&other	yes	no	no	yes	no	no	no	no	no	no	no	no	yes	no	s.finger	by patient
				n.bleeding	suspected	2011-04-01	30yrs	m	na	trad	survive						50		10
A632	m	45yrs	no																		no									yes	trad	spritual	herbs	no				no	no	no	no	yes	yes	no	no		no	s.finger	by patient
A633	m	50yrs	no																		no									yes	trad	n.spritual	herbs	no				no	no	no	no	yes	yes	no	no		no	s.finger	by patient
A634	m	32yrs	yes	n.bleeding	suspected	2011-05-01	20yrs	f	na	trad	survive						50	100	10		no									yes	trad	n.spritual	herbs	yes	no	no	yes	no	no	no	no	yes	yes	no	no	yes	no	don.t	by patient
A635	m	36yrs	yes	n.bleeding	suspected	2010-04-01	36yrs	m	na	trad	survive						20	80			no									yes	trad	n.spritual	herbs	yes	no	no	yes	no	no	no	no	no	no	no	no	yes	no	s.finger	by patient
				n.bleeding	suspected	2010-04-01	8yrs	m	na	trad	survive						20	80
A636	m	40yrs	yes	n.bleeding	suspected	2011-10-01	14yrs	m	na	trad	survive						40	80	10	10	no									yes	trad	n.spritual	herbs	yes	no	no	yes	no	no	no	no	yes	yes	no	no	yes	no	s.finger	by patient
A637	m	78yrs	yes	n.bleeding	suspected	2011-06-01	58yrs	f	leg	PEP	survive	17	1860	75 days	580	400					yes	2011-06-01	equine	5yrs	f	rabid	moderate	2500	2500	yes	trad	n.spritual	herbs	yes	no	no	yes	no	no	yes	no	no	no	no	no	no	no	s.finger	by patient
				n.bleeding	suspected	2011-06-01	78yrs	m	na	trad	survive						50	100	10
A638	m	51yrs	yes	n.bleeding	suspected	2012-09-01	51yrs	m	na	trad	survive						50		10		yes	2012-09-01	bovine	8yrs	f	suspect	sever	8000	3000	yes	trad	n.spritual	herbs	yes	no	no	yes	no	no	no	no	yes	yes	no	no	yes	no	s.finger	by patient
				n.bleeding	suspected	2012-09-01	9yrs	m	na	trad	survive						50		10
				n.bleeding	suspected	2012-09-01	20yrs	m	na	trad	survive						50		10
				n.bleeding	suspected	2012-09-01	18yrs	f	na	trad	survive						50		10
				n.bleeding	suspected	2012-09-01	45yrs	f	na	trad	survive						50		10
				n.bleeding	suspected	2012-09-01	8yrs	f	na	trad	survive						50	100	10
				n.bleeding	suspected	2012-09-01	6yrs	f	na	trad	survive						50
A639	m	44yrs	yes	n.bleeding	suspected	2011-01-01	44yrs	m	na	trad	survive						50	50	10		no									yes	trad	spritual	herbs	yes	no	no	yes	no	no	no	no	yes	yes	no	no	yes	no	s.finger	by patient
				n.bleeding	suspected	2011-01-01	12yrs	m	na	trad	survive						50	50	10
				n.bleeding	suspected	2011-01-01	21yrs	m	na	trad	survive						50	50	10
A640	m	48yrs	no																		no									yes	trad	n.spritual	herbs	no				no	no	no	no	no	no	no	no		no	s.finger	by patient
A641	m	38yrs	no																		no									yes	trad	n.spritual	herbs	no				no	no	no	no	yes	yes	yes	yes		no	s.finger	by patient
A642	m	62yrs	no																		no									yes	trad	n.spritual	herbs	no				no	no	no	no	yes	yes	no	no		no	s.finger	by patient
A643	m	70yrs	no																		no									yes	trad	n.spritual	herbs	no				no	no	no	no	yes	yes	yes	yes		no	s.finger	by patient
A644	m	44yrs	no																		no									yes	trad	n.spritual	herbs	no				no	no	no	no	yes	yes	yes	yes		no	s.finger	by patient
A645	m	38yrs	yes	n.bleeding	suspected	2012-01-01	38yrs	m	na	trad	survive						20	100			no									yes	trad	spritual	herbs	yes	no	no	yes	no	no	no	no	yes	yes	no	no	yes	no	s.finger	by patient
A646	m	45yrs	no																		no									yes	trad	n.spritual	herbs	no				no	no	no	no	no	no	no	no		no	s.finger	by patient
A647	m	34yrs	yes	n.bleeding	suspected	2011-07-01	34yrs	m	na	trad	survive						50	100	10		yes	2011-07-01	bovine	3yrs	f	suspect	sever	3000	3000	yes	trad	n.spritual	herbs	yes	no	no	yes	no	no	no	no	no	no	no	no	yes	no	s.finger	by patient
				n.bleeding	suspected	2011-07-01	12yrs	m	na	trad	survive						50	100	10			2011-07-01	equine	1yrs	f	rabid	moderate	1000	1000
				n.bleeding	suspected	2011-07-01	8yrs	f	na	trad	survive						50	100	10
				n.bleeding	suspected	2011-07-01	26yrs	f	na	trad	survive						50	100	10
A648	m	50yrs	yes	n.bleeding	suspected	2011-07-01	17yrs	m	na	trad	survive						50	60	10		yes	2011-07-01	bovine	3yrs	m	suspect	moderate	5000	5000	yes	trad	n.spritual	herbs	yes	no	no	yes	no	no	no	no	yes	yes	no	no	yes	no	s.finger	by patient
A649	m	35yrs	yes	n.bleeding	suspected	2011-06-01	15yrs	f	na	trad	survive						40	60	10		yes	2011-06-01	bovine	4yrs	m	suspect	moderate	10000	10000	yes	trad	n.spritual	herbs	yes	no	no	yes	no	no	no	no	no	no	no	no	yes	no	s.finger	by patient
				n.bleeding	suspected	2011-06-01	10yrs	f	na	trad	survive						40	60	10
				n.bleeding	suspected	2011-06-01	30yrs	f	na	trad	survive						40	60	10
A650	m	42yrs	no																		no									yes	trad	n.spritual	herbs	no				no	no	no	no	no	no	no	no		no	s.finger	by patient
A651	m	65yrs	yes	n.bleeding	suspected	2011-06-01	18yrs	f	na	trad	survive						50	100	10		yes	2011-06-01	bovine	4yrs	f	suspect	moderate	6000	6000	yes	trad	n.spritual	herb&other	yes	no	no	yes	no	no	no	no	yes	yes	no	no	yes	no	s.cup	by patient
A652	m	31yrs	no																		no									yes	trad	n.spritual	herb&other	no				no	no	no	no	yes	yes	no	no		no	s.finger	by patient
A653	m	58yrs	no																		no									yes	trad	n.spritual	herbs	no				no	no	no	no	no	no	no	no		no	s.cup	by patient
A654	m	50yrs	no																		no									yes	trad	n.spritual	herb&other	no				no	no	no	no	yes	yes	yes	yes		no	s.finger	by patient
A655	m	25yrs	yes	n.bleeding	suspected	2011-08-01	19yrs	m	na	trad	survive						50	60	10		no									yes	trad	n.spritual	herbs	yes	yes	no	yes	no	no	no	no	no	no	no	no	yes	no	s.cup	by patient
				n.bleeding	suspected	2011-08-01	10yrs	f	na	trad	survive						50	60	10	10
A656	m	85yrs	yes	n.bleeding	suspected	2012-09-01	35yrs	m	na	trad	survive						50	100	10		no									yes	trad	n.spritual	herb&other	yes	no	no	yes	no	no	no	no	yes	yes	no	no	yes	no	s.finger	by patient
				n.bleeding	suspected	2012-09-01	12yrs	m	na	trad	survive						50	100	10
				n.bleeding	suspected	2012-09-01	8yrs	m	na	trad	survive						50	100	10
A657	m	40yrs	yes	n.bleeding	suspected	2012-10-01	12yrs	f	na	trad	survive						50	60			yes	2012-10-01	bovine	7yrs	m	suspect	moderate	19000	4000	yes	trad	n.spritual	herbs	yes	no	no	yes	no	no	no	no	no	no	no	no	yes	no	s.finger	by patient
				n.bleeding	suspected	2012-10-01	17yrs	m	na	trad	survive						50	60				2012-10-01	bovine	6yrs	f	suspect	moderate	12000	7000
				n.bleeding	suspected	2012-10-01	20yrs	m	na	trad	survive						50	60
A658	m	60yrs	no																		yes	2011-08-01	equine	7yrs	f	rabid	sever	3000	3000	yes	trad	n.spritual	herb&other	no	no	no	no	no	no	no	no	no	no	no	no		no	s.cup	by patient
A659	m	58yrs	yes	n.bleeding	suspected	2011-03-01	32yrs	m	na	trad	survive						20	60			yes	2010-10-01	bovine	5yrs	f	suspect	sever	8000	2000	yes	trad	n.spritual	herb&other	yes	no	no	yes	no	no	no	no	yes	yes	no	no	yes	no	s.finger	by patient
				n.bleeding	suspected	2011-03-01	25yrs	f	na	trad	survive						20	60
A660	m	44yrs	yes	open w	suspected	2010-12-01	16yrs	m	leg	no	died			90 days	1700	400					no									yes	trad	n.spritual	herbs	no				no	no	no	no	yes	yes	no	no		no	s.finger	by patient
A661	m	68yrs	yes	open w	suspected	2010-06-01	25yrs	m	leg	PEP	survive	17	1650	60 days	1000	1200					no									yes	trad	n.spritual	herb&other	no				no	no	yes	no	no	no	yes	yes		no	s.finger	by patient
A662	f	40yrs	yes	n.bleeding	suspected	2012-12-01	15yrs	m	na	trad	survive						50	100	10		yes	2012-11-01	bovine	6yrs	m	suspect	sever	30000	16000	yes	trad	n.spritual	herb&other	yes	no	no	yes	no	no	no	no	no	no	yes	yes	yes	no	s.finger	by patient
				n.bleeding	suspected	2012-12-01	28yrs	m	na	trad	survive						50	100	10			2012-11-01	bovine	5yrs	f	suspect	sever	20000	13000
				n.bleeding	suspected	2012-12-01	30yrs	m	na	trad	survive						50	100	10
A663	m	52yrs	yes	open w	suspected	2011-03-01	18yrs	m	leg	PEP	survive	15	2000	45 days	900	1300					yes	2011-03-01	bovine	9yrs	f	suspect	sever	18000	13000	yes	trad	n.spritual	herbs	yes	no	no	yes	no	no	yes	no	no	no	no	no	no	no	s.finger	by patient
				n.bleeding	suspected	2011-03-01	20yrs	m	na	trad	survive						20	100	10			2011-03-01	bovine	2yrs	f	suspect	sever	3000	3000
				n.bleeding	suspected	2011-03-01	50yrs	f	na	trad	survive						20	100	10
A664	m	54yrs	yes	n.bleeding	suspected	2012-11-01	54yrs	m	na	trad	survive						50	70	10		no									yes	trad	n.spritual	herbs	yes	no	no	yes	no	no	no	no	no	no	no	no	yes	no	s.finger	by patient
				n.bleeding	suspected	2012-11-01	51yrs	f	na	trad	survive						50	70	10
				n.bleeding	suspected	2012-11-01	22yrs	f	na	trad	survive						50	70	10
A665	m	50yrs	no																		no									yes	trad	n.spritual	herb&other	no				no	no	no	no	yes	yes	no	no		no	s.cup	by patient
A666	m	34yrs	yes	n.bleeding	suspected	2011-03-01	25yrs	f	na	trad	survive						20	130			no									yes	trad	n.spritual	herbs	yes	no	no	yes	no	no	no	no	no	no	no	no	yes	no	s.finger	by patient
A667	m	50yrs	yes	open w	suspected	2011-05-01	15yrs	m	leg	PEP&trad	survive	17	1450	65 days	650	550	50	60	10		no									yes	trad	n.spritual	herbs	yes	no	no	yes	no	no	yes	no	yes	yes	yes	yes	yes	no	s.finger	by patient
				open w	suspected	2011-05-01	10yrs	f	leg	PEP&trad	survive	17	1450	80 days			50	60	10
				n.bleeding	suspected	2011-05-01	12yrs	m	na	trad	survive						50	60	10
				n.bleeding	suspected	2011-05-01	18yrs	f	na	trad	survive						50	60	10
A668	m	30yrs	no																		yes	2012-09-01	equine	8yrs	f	rabid	sever	5000	5000	yes	trad	n.spritual	herb&other	no				no	no	no	no	yes	yes	yes	yes		no	s.finger	by patient
A669	f	30yrs	yes	bleeding s.	suspected	2010-09-01	30yrs	f	leg	PEP	survive	14	900	60 days		200					yes	2010-09-01	bovine	9yrs	m	suspect	moderate	18000	13000	yes	trad	n.spritual	herbs	no				no	no	yes	no	no	no	no	no		no	s.finger	by patient
				bleeding s.	suspected	2010-09-01	32yrs	m	leg	PEP	survive	14	900	80 days		200
A670	m	49yrs	yes	n.bleeding	suspected	2012-09-01	20yrs	m	na	trad	survive						50	100			no									yes	trad	n.spritual	herbs	yes	no	no	yes	no	no	no	no	yes	yes	yes	yes	yes	no	s.finger	by patient
				n.bleeding	suspected	2012-09-01	18yrs	m	na	trad	survive						50	100
A671	m	30yrs	yes	n.bleeding	suspected	2011-03-01	30yrs	m	na	trad	survive						20	80			no									yes	trad	n.spritual	herbs	yes	no	no	yes	no	no	no	no	yes	yes	no	no	yes	no	s.finger	by patient
A672	m	60yrs	no																		no									yes	trad	n.spritual	herbs	no				no	no	no	no	yes	yes	yes	yes		no	s.finger	by patient
A673	f	25yrs	no																		no									yes	trad	n.spritual	herbs	no				no	no	no	no	yes	yes	no	no		no	s.finger	by patient
A674	f	48yrs	no																		no									yes	trad	n.spritual	herbs	no				no	no	no	no	yes	yes	no	no		no	s.finger	by patient
A675	f	58yrs	no																		no									yes	trad	n.spritual	herbs	no				no	no	no	no	yes	yes	no	no		no	s.finger	by patient
A676	m	36yrs	no																		no									yes	trad	n.spritual	herbs	no				no	no	no	no	no	no	no	no		no	s.finger	by patient
A678	m	36yrs	no																		no									yes	trad	spritual	herb&other	no				no	no	no	no	yes	yes	yes	yes		no	s.finger	by patient
A679	m	35yrs	yes	n.bleeding	suspected	2011-07-01	35yrs	m	na	trad	survive						50	70	10		no									yes	trad	n.spritual	herbs	yes	no	no	yes	no	no	no	no	no	no	no	no	yes	no	s.finger	by patient
A680	m	39yrs	no																		no									yes	trad	n.spritual	herbs	no				no	no	no	no	no	no	no	no		no	s.finger	by patient
A681	m	58yrs	no																		no									yes	trad	n.spritual	herbs	no				no	no	no	no	yes	yes	no	no		no	s.finger	by patient
A682	m	45yrs	no																		no									yes	trad	n.spritual	herb&other	no				no	no	no	no	no	no	no	no		no	s.cup	by patient
A683	m	48yrs	yes	n.bleeding	suspected	2011-12-01	48yrs	m	na	trad	survive						20	100			no									yes	trad	n.spritual	herbs	yes	no	no	yes	no	no	no	no	yes	yes	no	no	yes	no	s.finger	by patient
				n.bleeding	suspected	2011-12-01	43yrs	f	na	trad	survive						20	100
				n.bleeding	suspected	2011-12-01	11yrs	m	na	trad	survive						20	100
				n.bleeding	suspected	2011-12-01	9yrs	f	na	trad	survive						20
				n.bleeding	suspected	2011-12-01	5yrs	f	na	trad	survive						20	100
A684	f	60yrs	no																		no									yes	trad	n.spritual	herbs	no				no	no	no	no	yes	yes	no	no		no	don.t	by patient
A685	m	63yrs	yes	n.bleeding	suspected	2011-05-01	32yrs	m	na	trad	survive						50	100	10		no									yes	trad	n.spritual	herbs	yes	yes	no	no	no	no	no	no	no	no	no	no	yes	no	s.finger	by patient
				n.bleeding	suspected	2011-05-01	46yrs	f	na	trad	survive						50	100	10
				n.bleeding	suspected	2011-05-01	11yrs	m	na	trad	survive						50	100	10
				n.bleeding	suspected	2011-05-01	13yrs	m	na	trad	survive						50	100	10
				n.bleeding	suspected	2011-05-01	15yrs	f	na	trad	survive						50	100	10
A686	m	70yrs	yes	n.bleeding	suspected	2010-09-01	18yrs	f	na	trad	survive						40	60	20		no									yes	trad	n.spritual	herbs	yes	no	no	yes	no	no	no	no	no	no	no	no	yes	no	s.finger	by patient
				n.bleeding	suspected	2010-09-01	35yrs	m	na	trad	survive						40	60	20
				n.bleeding	suspected	2010-09-01	30yrs	f	na	trad	survive						40	60	20
				n.bleeding	suspected	2010-09-01	28yrs	m	na	trad	survive						40	60	20
A687	m	32yrs	no																		no									yes	trad	n.spritual	herb&other	no				no	no	no	no	yes	yes	no	no		no	s.finger	by patient
A688	m	48yrs	no																		no									yes	trad	n.spritual	herb&other	no				no	no	no	no	no	no	no	no		no	s.cup	by patient
A689	m	60yrs	yes	n.bleeding	suspected	2011-07-01	60yrs	m	na	trad	survive						50	60	10		no									yes	trad	n.spritual	herb&other	yes	no	no	yes	no	no	no	no	yes	yes	no	no	no	no	s.finger	by patient
				n.bleeding	suspected	2011-07-01	48yrs	f	na	trad	survive
A690	m	47yrs	yes	n.bleeding	suspected	2010-08-01	47yrs	m	na	trad	survive						20	40	20		no									yes	trad	n.spritual	herbs	yes	no	no	yes	no	no	no	no	yes	yes	no	no	yes	no	s.finger	by patient
A691	m	40yrs	yes	n.bleeding	suspected	2012-11-01	10yrs	m	na	trad	survive						50	70	10	10	no									yes	trad	n.spritual	herbs	yes	no	no	yes	no	no	no	no	yes	yes	yes	yes	yes	no	s.finger	by patient
A692	m	32yrs	no																		no									yes	trad	n.spritual	herbs	no				no	no	no	no	no	no	no	no		no	s.finger	by patient
A693	f	47yrs	yes	n.bleeding	suspected	2011-08-01	26yrs	f	na	trad	survive						50	50	10		no									yes	trad	n.spritual	herbs	yes	yes	no	yes	no	no	no	no	yes	yes	yes	yes	yes	no	s.finger	by patient
				n.bleeding	suspected	2011-08-01	11yrs	m	na	trad	survive						50	50	10
				n.bleeding	suspected	2011-08-01	16yrs	m	na	trad	survive						50	50	10
A694	m	41yrs	no																		no									yes	trad	n.spritual	herbs	no				no	no	no	no	no	no	no	no		no	s.finger	by patient
A695	m	38yrs	no																		no									no
A696	f	40yrs	no																		no									yes	trad	n.spritual	herbs	no				no	no	no	no	yes	yes	no	no		no	s.finger	by patient
A697	f	26yrs	no																		no									yes	trad	n.spritual	herbs	no				no	no	no	no	yes	yes	no	no		no	s.finger	by patient
A698	m	38yrs	yes	n.bleeding	suspected	2011-10-01	38yrs	m	na	trad	survive						50	80	10		no									yes	trad	n.spritual	herbs	yes	no	no	yes	no	no	no	no	yes	yes	no	no	yes	no	s.finger	by patient
A699	m	32yrs	no																		no									yes	trad	n.spritual	herbs	no				no	no	no	no	no	no	no	no		no	s.finger	by patient
A700	m	45yrs	no																		no									yes	trad	n.spritual	herbs	no				no	no	no	no	no	no	no	no		no	s.finger	by patient
A701	m	47yrs	no																		no									yes	trad	n.spritual	herbs	no				no	no	no	no	no	no	no	no		no	s.finger	by patient
A702	m	35yrs	no																		no									yes	trad	n.spritual	herbs	no				no	no	no	no	yes	yes	yes	yes		no	s.finger	by patient
A703	m	38yrs	no																		no									yes	trad	n.spritual	herb&other	no				no	no	no	no	yes	yes	no	no		no	s.finger	by patient
A704	m	81yrs	yes	n.bleeding	suspected	2012-09-01	28yrs	m	na	trad	survive						50	100	10		no									yes	trad	n.spritual	herbs	yes	no	no	yes	no	no	no	no	yes	yes	no	no	yes	no	s.finger	by patient
A705	m	38yrs	no																		no									yes	trad	n.spritual	herbs	no				no	no	no	no	yes	yes	no	no		no	s.finger	by patient
A706	m	67yrs	no																		no									yes	trad	n.spritual	herbs	no				no	no	no	no	yes	yes	yes	yes		no	s.finger	by patient
A707	m	32yrs	no																		no									yes	trad	n.spritual	herbs	no				no	no	no	no	yes	yes	yes	yes		no	don.t	by patient
A708	f	38yrs	no																		no									yes	trad	n.spritual	herbs	no				no	no	no	no	no	no	no	no		no	s.finger	by patient
A709	f	48yrs	yes	n.bleeding	suspected	2012-09-01	48yrs	f	na	trad	survive						50		10		no									yes	trad	n.spritual	herbs	yes	no	no	yes	no	no	no	no	yes	yes	no	no		no	s.finger	by patient
A710	f	29yrs	no																		no									yes	trad	n.spritual	herbs	no				no	no	no	no	no	no	no	no		no	s.finger	by patient
A711	m	60yrs	no																		no									yes	trad	n.spritual	herbs	no				no	no	no	no	yes	yes	no	no		no	s.finger	by patient
A712	m	31yrs	yes	n.bleeding	suspected	2010-02-01	31yrs	m	na	trad	survive						40	80	30		no									yes	trad	n.spritual	herbs	yes	no	no	yes	no	no	no	no	no	no	no	no	yes	no	s.finger	by patient
A713	m	45yrs	yes	n.bleeding	suspected	2012-01-01	12yrs	m	na	trad	survive						50	80			no									yes	trad	n.spritual	herbs	yes	no	no	yes	no	no	no	no	yes	yes	yes	yes	yes	no	s.finger	by patient
A714	m	60yrs	no																		no									yes	trad	n.spritual	herbs	no				no	no	no	no	yes	yes	yes	yes		no	s.finger	by patient
A715	m	33yrs	yes	n.bleeding	suspected	2010-03-01	33yrs	m	na	trad	survive						50	50	10		no									yes	trad	n.spritual	herbs	yes	no	no	yes	no	no	no	no	no	no	no	no	yes	no	s.cup	by patient
A716	m	33yrs	yes	n.bleeding	suspected	2010-09-01	70yrs	f	na	trad	survive						50	50	10	10	yes	2010-09-01	bovine	4yrs	f	suspect	sever	4000	1500	yes	trad	n.spritual	herbs	yes	no	no	yes	no	no	no	no	yes	yes	no	no	yes	no	s.finger	by patient
A717	m	58yrs	yes	open w	suspected	2010-04-01	34yrs	m	chest	PEP	survive	14	1400	60 days	3000	2000					no									yes	trad	n.spritual	herbs	no				no	no	no	no	yes	yes	yes	yes		no	s.cup	by patient
A718	m	48yrs	yes	n.bleeding	suspected	2011-09-01	48yrs	m	na	trad	survive						50	50			no									yes	trad	n.spritual	herbs	yes	no	no	yes	no	no	no	no	no	no	no	no	yes	no	s.finger	by patient
A719	f	40yrs	no																		no									yes	trad	spritual	herbs	no				no	no	no	no	no	no	no	no		no	s.finger	by patient
A720	m	41yrs	no																		no									yes	trad	n.spritual	herbs	no				no	no	no	no	no	no	no	no		no	s.finger	by patient
A721	m	40yrs	no																		no									yes	trad	n.spritual	herb&other	no				no	no	no	no	no	no	no	no		no	s.finger	by patient
A722	m	50yrs	yes	n.bleeding	suspected	2011-11-01	50yrs	m	na	trad	survive						20	60			no									yes	trad	n.spritual	herbs	yes	no	no	yes	no	no	no	no	yes	yes	no	no	yes	no	s.finger	by patient
				n.bleeding	suspected	2011-11-01	35yrs	f	na	trad	survive						20	60
				n.bleeding	suspected	2011-11-01	11yrs	m	na	trad	survive						20	60
A723	f	25yrs	yes	open w	suspected	2010-10-01	25yrs	m	leg	PEP	survive	17	2400	60 days	650	480					no									yes	trad	n.spritual	herbs	no				no	no	yes	no	no	no	no	no		no	s.finger	by patient
A724	m	35yrs	no																		no									yes	trad	n.spritual	herbs	no				no	no	no	no	no	no	no	no		no	s.finger	by patient
A725	m	55yrs	no																		no									yes	trad	n.spritual	herbs	no				no	no	no	no	yes	yes	no	no		no	s.finger	by patient
A726	f	40yrs	no																		no									yes	trad	n.spritual	herbs	no				no	no	no	no	yes	yes	no	no		no	s.finger	by patient
A727	m	38yrs	no																		no									yes	trad	n.spritual	herbs	no				no	no	no	no	yes	yes	no	no		no	s.finger	by patient
A728	m	42yrs	no																		no									yes	trad	n.spritual	herb&other	no				no	no	no	no	yes	yes	yes	yes		no	s.finger	by patient
A729	f	38yrs	no																		no									yes	trad	spritual	herb&other	no				no	no	no	no	yes	yes	yes	yes		no	s.finger	by patient
A730	m	45yrs	no																		no									yes	trad	spritual	herb&other	no				no	no	no	no	no	no	no	no		no	s.finger	by patient
A731	m	35yrs	no																		no									yes	trad	n.spritual	herb&other	no				no	no	no	no	yes	yes	no	no		no	s.finger	by patient
A732	m	37yrs	no																		no									yes	trad	spritual	herbs	no				no	no	no	no	yes	yes	no	no		no	s.finger	by patient
A733	m	43yrs	no																		no									yes	trad	n.spritual	herbs	no				no	no	no	no	no	no	no	no		no	s.finger	by patient
A734	m	38yrs	no																		no									yes	trad	spritual	herbs	no				no	no	no	no	yes	yes	yes	yes		no	s.finger	by patient
A735	m	33yrs	no																		no									yes	trad	n.spritual	herb&other	no				no	no	no	no	yes	yes	no	no		no	s.finger	by patient
A736	m	41yrs	no																		no									yes	trad	spritual	herb&other	no				no	no	no	no	yes	yes	yes	yes		no	s.finger	by patient
A737	m	37yrs	yes	n.bleeding	suspected	2011-09-01	31yrs	f	na	trad	survive						50	60	30		no									yes	trad	n.spritual	herbs	yes	no	no	yes	no	no	no	no	yes	yes	yes	yes	yes	no	s.finger	by patient
				n.bleeding	suspected	2011-09-01	14yrs	m	na	trad	survive						50	60	30
				n.bleeding	suspected	2011-09-01	5yrs	m	na	trad	survive						50	60
A738	m	37yrs	no																		no									yes	trad	spritual	herbs	no				no	no	no	no	yes	yes	yes	yes		no	s.finger	by patient
A739	f	35yrs	no																		no									yes	trad	n.spritual	herbs	no				no	no	no	no	yes	yes	no	no		no	s.finger	by patient
A740	m	31yrs	no																		no									yes	trad	spritual	herbs	no				no	no	no	no	no	no	no	no		no	s.finger	by patient
A741	m	38yrs	yes	n.bleeding	suspected	2012-12-01	38yrs	m	na	trad	survive						50	100	50		yes	2011-04-01	bovine	11yrs	m	suspect	moderate	18500	12000	yes	trad	spritual	herbs	yes	no	no	yes	no	no	no	no	yes	yes	no	no	yes	no	s.finger	by patient
				n.bleeding	suspected	2012-12-01	31yrs	f	na	trad	survive						50		50
				n.bleeding	suspected	2012-12-01	15yrs	m	na	trad	survive						50	100
				n.bleeding	suspected	2012-12-01	8yrs	f	na	trad	survive						50
A742	m	20yrs	no																		yes	2011-04-01	equine	9yrs	f	rabid	moderate	2500	2500	yes	trad	n.spritual	herb&other	no				no	no	no	no	yes	yes	yes	yes		no	s.cup	by patient
A743	m	60yrs	no																		no									yes	trad	spritual	herb&other	no				no	no	no	no	yes	yes	yes	yes		no	s.cup	by patient
A744	m	55yrs	no																		no									yes	trad	n.spritual	herb&other	no				no	no	no	no	no	no	no	no		no	s.finger	by patient
A745	m	38yrs	no																		no									yes	trad	n.spritual	herb&other	no				no	no	no	no	yes	yes	no	no		no	s.finger	by patient
A746	m	33yrs	no																		no									yes	trad	n.spritual	herbs	no				no	no	no	no	yes	yes	no	no		no	s.finger	by patient
A747	m	37yrs	no																		no									yes	trad	spritual	herbs	no				no	no	no	no	no	no	no	no		no	s.finger	by patient
A748	m	28yrs	no																		no									yes	trad	n.spritual	herbs	no				no	no	no	no	yes	yes	no	no		no	s.finger	by patient
A749	m	45yrs	yes	n.bleeding	suspected	2010-11-01	37yrs	f	na	trad	survive						20		20		yes	2010-11-01	equine	8yrs	f	rabid	moderate	2000	2000	yes	trad	n.spritual	herbs	yes	no	no	yes	no	no	no	no	yes	yes	no	no	yes	no	s.finger	by patient
				n.bleeding	suspected	2010-11-01	12yrs	m	na	trad	survive						20	40	20
				n.bleeding	suspected	2010-11-01	45yrs	m	na	trad	survive						20	40	20
A750	m	30yrs	no																		no									yes	trad	n.spritual	herbs	no				no	no	no	no	yes	yes	no	no		no	s.finger	by patient
A751	m	31yrs	no																		no									yes	trad	n.spritual	herb&other	no				no	no	no	no	no	no	no	no		no	s.finger	by patient
A752	m	29yrs	no																		no									yes	trad	n.spritual	herb&other	no				no	no	no	no	yes	yes	no	no		no	s.finger	by patient
A753	m	46yrs	no																		no									yes	trad	n.spritual	herb&other	no				no	no	no	no	yes	yes	no	no		no	s.cup	by patient
A754	m	32yrs	no																		no									yes	trad	n.spritual	herbs	no				no	no	no	no	yes	yes	no	no		no	s.finger	by patient
A755	m	38yrs	no																		no									yes	trad	spritual	herbs	no				no	no	no	no	yes	yes	yes	yes		no	s.finger	by patient
A756	m	29yrs	no																		no									yes	trad	spritual	herbs	no				no	no	no	no	yes	yes	no	no		no	s.finger	by patient
A757	m	38yrs	yes	n.bleeding	suspected	2011-09-01	38yrs	m	na	trad	survive						50	60	30		yes	2011-09-01	bovine	9yrs	f	suspect	moderate	16000	11000	yes	trad	n.spritual	herbs	yes	no	no	yes	no	no	no	no	yes	yes	no	no	no	no	s.finger	by patient
																						2011-09-01	bovine	2yrs	f	suspect	moderate	2500	2500
A758	m	25yrs	no																		no									yes	trad	n.spritual	herb&other	no				no	no	no	no	no	no	no	no		no	s.finger	by patient
A759	m	33yrs	no																		no									yes	trad	spritual	herbs	no				no	no	no	no	yes	yes	no	no		no	s.finger	by patient
A760	f	28yrs	no																		no									yes	trad	n.spritual	herbs	no				no	no	no	no	yes	yes	no	no		no	s.finger	by patient
A761	m	45yrs	no																		no									yes	trad	n.spritual	herbs	no				no	no	no	no	no	no	no	no		no	s.finger	by patient
A762	m	25yrs	no																		no									yes	trad	n.spritual	herbs	no				no	no	no	no	yes	yes	no	no		no	s.finger	by patient
A763	m	33yrs	no																		no									yes	trad	n.spritual	herbs	no				no	no	no	no	yes	yes	no	no		no	s.finger	by patient
A764	m	39yrs	no																		no									yes	trad	spritual	herb&other	no				no	no	no	no	yes	yes	no	no		no	s.finger	by patient
A765	m	35yrs	no																		no									yes	trad	n.spritual	herb&other	no				no	no	no	no	yes	yes	no	no		no	s.finger	by patient
A766	m	38yrs	no																		no									yes	trad	n.spritual	herb&other	no				no	no	no	no	yes	yes	no	no		no	s.finger	by patient
A767	m	32yrs	yes	n.bleeding	suspected	2011-03-01	32yrs	m	na	trad	survive						50		20		no									yes	trad	n.spritual	herbs	yes	no	no	yes	no	no	no	no	yes	yes	no	no		no	s.finger	by patient
				n.bleeding	suspected	2011-03-01	28yrs	f	na	trad	survive						50	60	20
				n.bleeding	suspected	2011-03-01	15yrs	m	na	trad	survive						50	60	20
				n.bleeding	suspected	2011-03-01	7yrs	f	na	trad	survive						50	60
A768	m	37yrs	no																		no									yes	trad	spritual	herb&other	no				no	no	no	no	no	no	no	no		no	s.finger	by patiemt
	key words :	:
	Human part one					livestock part two				traditional practice
	respondant sex=rsex		respondant name=r.name			3.animal rabies cases=3ar cases				1.traditional healers=1T.healers
	respondant age=rage					animal date of exposure=a dat.exp				2.mostly community do=2com.do
	2.family bitten=2fbitten					species=spp				2.2.type of treatment=2.2typ.Rx
	status of exposure=S.exposure					animal age=ageA				2.3.medicine made=2.3m.made
	status of dog=S.dog					animal sex=sex A				3.families dx or Rx=3fam dx/Rx
	date of exposure= d.exposure					status of animal=statusA				3.1.exprience of misdiagnosis=3.1expr.mis dx
	age of the victim=AgeV					nature of exposure=nat.exp				3.2.esprience of treatment failure=3.2exp.Rx.fail
	sex of the victim=sexV					died estimated price=di.est.pr				3.3.experience of success=3.3expr.succ
	site of exposure=site esp					value lost=val.lost				4.failure of modern treatmentof human=4fa.m.Rx.h
	measure taken=m taken									5.failure ofmodern treatment of animal=5fa.m.Rx.a
	fate of victim= fate v									6.success of modern treatment of human=6su.m.Rx.h
	number of PEP=no PEP									7.success of modern treatment of animal=7su.m.Rx.a
	hospital cost=hosp c									8.traditional healers cure human bitten=8thchb
	number of day illness=no dayil									9.traditional healers cure animal bitten=9thcab
	expense of accompany=expen.acc									10.traditional healer cure human	healer cure human show signs =10 hu.sh.signs
	transport cost ofvictim&accompany=tr.co.v&ac									11.traditional healer cure		animal show signs=11a.s.c.signs
	traditional dagnosis=tDx									12.side effect in human=12.sid.efe.h
	traditional treatment=tRx									14.preventive traditional medicine=14 p.t.medicine
	traditional transport cost=ttrcost									determined dose=det.dose
	expense of accompany=expen.acc									16.medicine administration=16 m.admin
										antidote=an.dot
										18.what are=18 what
				supportive data
	livestock office
1	no dog vacinated=3475 dogs
2	birr expenced for vaccinators=5600 birr				transportation of vaccine=0 birr
3	estimated cost of dog owners=10400 birr
4	hours lost for dog vaccinated=3400 hrs
	health office
1	person received PEP=148 persons
2	complete PEP Rx=147 persons
3	person died=1 person
	General prices/values in district
1	full dose rabies vaccine =25birr per dog
2	1 kg meat in average=200birr/kg
3	full dose PEP=1564birr/person but currently=91birr/person
4	1 liter milk=20birr/liter
5	life expectance of human=?
	during investigation/research died with rabies
1	name=habtamu kassegn
	death time=jan-23/2012
	age=15yrs
	PEP=1 day
	start PEP after manifestation of clinical signs
2	name=haymanot moges
	deat time=dec-25/2012
	age=17yrs
	PEP=not started
[truncated: 2 more columns]

## Sheet: loss of rabies in humans
Household ID	No of people who got modern treatment ( PEP)	Direct Medical cost	Indirect medical cost	Total cost
A1	1	1380	94	1474
A15	1	1200	1100	2300
A19	1	1300	1320	2620
A44	1	1500	1060	2560
A110	1	1400	1080	2480
A135	1	1100	1100	2200
A162	1	515	1920	2435
A181	1	1700	1600	3300
A193	1	1550	990	2540
A233	1	850	1220	2070
A266	1	90	1000	1090
A286	1	820	990	1810
A302	2	3500	1190	9380
A316	1	1400	750	2150
A331	1	1320	1210	2530
A349	1	500	1550	2050
A355	1	900	1380	2280
A371	1	700	1230	1930
A406	1	670	1020	1690
A407	1	560	850	1410
A431	1	1000	920	1920
A506	1	1320	2000	3320
A510	1	2350	5500	7850
A511	1	1220	250	1470
A521	1	1400	2050	3450
A541	1	81	0	81
A569	1	1180	870	2050
A584	1	117	900	1017
A609	1	1200	1650	2850
A623	1	1350	1090	2440
A630	1	950	200	1150
A637	1	1860	980	2840
A661	1	1650	2200	3850
A663	1	2000	2100	4100
A667	2	2900	1200	8200
A669	2	1800	400	4400
A717	1	1400	5000	6400
A723	1	2400	1130	3530

## Sheet: Tradational Antirabies costs
Household ID	No of people traditionally treated	Cost of diagnosis	Cost treatment	Other costs	Total Cost
A1	2	50	60	20	260
A6	3	50	60	20	390
A15	2	20	40	20	160
A19	5	20	24	24	340
A20	2	50	100	25	350
A24	2	50	100	30	360
A27	1	50	50	0	100
A44	3	50	60	20	390
A68	5	20	24	20	320
A73	3	20	27	13	180
A76	3	50	100	30	540
A81	1	50	0	20	70
A101	2	20	40	20	160
A109	3	50	60	10	360
A122	2	50	60	20	260
A126	3	20	40	30	270
A128	5	50	80	30	800
A132	2	50	60	30	280
A135	1	50	60	20	130
A138	2	20	40	30	180
A142	3	20	40	20	240
A147	2	50	60	30	280
A149	2	20	50	10	160
A156	1	50	100	10	160
A157	1	50	100	10	160
A158	5	50	20	10	400
A162	1	50	60	10	120
A164	1	50	60	10	120
A165	1	30	90	20	140
A170	1	50	60	20	130
A171	2	30	60	20	220
A179	2	20	50	0	140
A180	2	50	0	10	120
A186	1	20	90	10	120
A192	1	50	70	20	140
A194	1	50	60	20	130
A195	2	50	70	20	280
A196	2	50	30	20	200
A200	2	50	100	30	360
A215	5	50	60	20	650
A226	2	50	60	20	260
A227	3	50	60	20	390
A233	1	50	100	20	170
A250	2	50	100	0	300
A254	2	20	50	10	160
A256	1	50	100	0	150
A258	2	50	100	20	340
A261	2	50	60	0	220
A263	1	50	60	0	110
A265	1	30	70	0	100
A266	1	50	100	20	170
A269	1	30	90	20	140
A274	1	50	60	10	120
A280	1	50	100	10	160
A282	1	50	0	30	80
A285	3	50	33	30	339
A291	2	50	100	20	340
A292	3	50	100	10	480
A295	1	20	30	60	110
A299	1	30	90	60	180
A302	6	50	60	0	660
A303	1	20	60	40	120
A305	3	50	100	30	540
A306	2	20	50	0	140
A307	1	20	80	30	130
A308	3	50	67	30	441
A309	1	50	60	20	130
A310	2	50	100	30	360
A311	2	40	55	10	210
A315	2	50	60	20	260
A316	1	50	60	0	110
A325	1	50	60	20	130
A328	1	60	60	0	120
A330	1	50	100	30	180
A332	3	50	60	20	390
A334	1	50	60	0	110
A337	3	60	60	0	360
A341	5	20	80	20	600
A343	1	50	60	0	110
A346	1	50	60	0	110
A348	1	50	60	20	130
A349	2	20	40	10	140
A354	3	20	80	20	360
A357	2	30	120	40	380
A359	1	20	40	10	70
A360	1	20	40	60	120
A361	2	50	100	10	320
A371	1	50	60	20	130
A373	1	50	100	0	150
A375	3	50	60	10	360
A384	3	0	0	0	0
A387	5	50	60	40	750
A388	1	0	0	0	0
A389	2	60	70	20	300
A392	3	50	100	30	540
A396	1	50	70	20	140
A397	2	50	100	20	340
A403	1	50	100	10	160
A406	3	50	60	20	390
A410	2	50	60	20	260
A426	1	50	60	50	160
A433	1	50	60	50	160
A437	1	0	0	20	20
A438	2	50	100	50	400
A439	1	50	60	10	120
A440	2	20	20	10	100
A443	1	40	60	30	130
A448	2	50	60	40	300
A449	1	50	60	40	150
A450	1	50	0	40	90
A453	1	50	60	40	150
A456	1	50	100	60	210
A463	1	20	50	40	110
A465	1	20	80	40	140
A466	4	20	50	40	440
A467	1	50	50	60	160
A482	3	50	50	50	450
A486	3	50	33	60	429
A488	1	60	100	60	220
A490	1	50	50	60	160
A493	2	50	60	40	300
A496	1	50	60	40	150
A498	1	20	80	60	160
A499	1	50	50	0	100
A502	1	40	80	30	150
A511	1	20	80	30	130
A512	1	20	100	20	140
A520	1	30	70	0	100
A526	2	50	50	0	200
A533	2	80	100	30	420
A542	2	20	0	10	60
A546	4	60	100	20	720
A548	1	50	100	10	160
A549	1	50	60	10	120
A555	1	50	100	10	160
A558	2	50	70	20	280
A562	2	20	40	20	160
A569	1	20	50	20	90
A576	3	50	100	20	510
A579	1	50	60	20	130
A582	1	50	50	0	100
A584	1	30	90	0	120
A599	2	50	100	10	320
A602	1	50	100	10	160
A604	2	50	100	0	300
A610	1	50	80	0	130
A612	2	50	60	10	240
A613	2	50	30	0	160
A616	4	60	100	0	640
A618	2	50	100	10	320
A619	1	50	100	0	150
A622	2	30	50	0	160
A623	3	50	60	0	330
A624	1	50	100	14	164
A625	3	50	100	0	450
A627	3	50	100	10	480
A629	3	50	100	10	480
A630	1	50	100	10	160
A631	2	50	40	10	200
A634	1	50	100	10	160
A635	2	20	80	0	200
A636	1	40	80	10	130
A637	1	50	100	10	160
A638	7	50	29	9	616
A639	3	50	50	10	330
A645	1	20	100	0	120
A647	4	50	100	10	640
A648	1	50	60	10	120
A649	3	40	60	10	330
A651	1	50	100	10	160
A655	2	50	60	10	240
A656	3	50	100	10	480
A657	3	50	60	0	330
A659	2	20	60	0	160
A662	3	50	100	10	480
A663	2	20	100	10	260
A664	3	50	70	10	390
A666	1	20	130	0	150
A667	4	50	60	10	480
A670	2	50	100	0	300
A671	1	20	80	0	100
A679	1	50	70	10	130
A683	5	20	80	0	500
A685	5	50	100	10	800
A686	4	40	60	20	480
A689	2	50	60	10	240
A690	1	20	40	20	80
A691	1	50	70	10	130
A693	3	50	50	10	330
A698	1	50	80	10	140
A704	1	50	100	10	160
A709	1	50	0	10	60
A712	1	40	80	30	150
A713	1	50	80	0	130
A715	1	50	50	10	110
A716	1	50	50	10	110
A718	1	50	50	0	100
A722	3	20	60	0	240
A737	3	50	60	20	390
A741	4	50	50	25	500
A749	3	20	27	20	201
A757	1	50	60	30	140
A767	4	50	45	15	440

## Sheet: Rabies in Livestock
Household ID	Number of cattle culled	Average Cattel Value (normal price -salvage value)	Number of donkey died	Average value of donkey died	Total cost
A15	1	5000	0	0	5000
A19	1	9000	0	0	9000
A22	1	21000	0	0	21000
A24	1	10000	0	0	10000
A30	1	7000	0	0	7000
A39	1	2500	0	0	2500
A55	1	7000	0	0	7000
A62	2	5750	1	1800	13300
A68	0	0	1	2500	2500
A70	0	0	1	1800	1800
A81	1	8000	0	0	8000
A91	0	0	1	1800	1800
A109	2	7500	0	0	15000
A128	3	5166.7	0	0	15500
A138	1	11000	0	0	11000
A139	1	13000	0	0	1300
A147	0	0	1	1900	1900
A171	0	0	1	1500	1500
A179	1	4000	0	0	4000
A180	1	5000	0	0	5000
A181	2	10250	0	0	20500
A204	1	9000	1	1400	1040
A215	2	13500	0	0	17000
A248	1	8000	0	0	8000
A250	1	17000	0	0	17000
A254	1	4950	0	0	4950
A290	0	0	1	2000	2000
A299	1	9000	0	0	9000
A310	0	0	1	3000	3000
A377	0	0	1	2500	2500
A392	0	0	1	2500	2500
A405	1	13000	1	3500	16500
A419	1	7000	0	0	7000
A420	0	0	1	1800	1800
A431	1	9000	0	0	9000
A437	1	4000	0	0	4000
A438	1	12000	1	1600	13600
A466	1	10000	0	0	10000
A501	1	7000	0	0	7000
A519	1	3000	0	0	3000
A543	0	0	1	2500	2500
A561	1	10000	0	0	10000
A562	1	5500	0	0	5500
A584	1	3000	0	0	3000
A588	2	8750	0	0	17500
A615	1	3000	0	0	3000
A619	2	2500	0	0	5000
A625	1	2000	0	0	2000
A637	0	0	1	2500	2500
A638	1	3000	0	0	3000
A647	1	3000	1	1000	4000
A648	1	5000	0	0	5000
A649	1	10000	0	0	10000
A651	1	6000	0	0	6000
A657	2	5500	0	0	11000
A658	0	0	1	3000	3000
A659	1	2000	0	0	2000
A662	2	14500	0	0	29000
A663	2	8000	0	0	16000
A668	0	0	1	5000	5000
A669	1	13000	0	0	13000
A716	1	1500	0	0	1500
A741	1	12000	0	0	12000
A742	0	0	1	2500	2500
A749	0	0	1	2000	2000
A757	2	6750	0	0	13500
